# Supplementary material for: Effects of Vegetation Structure on the Location of Lion Kill Sites in African Thicket
Source: PLoS One. 2016 Feb 24;11(2):e0149098. doi: 10.1371/journal.pone.0149098 (PMC4766088; doi:10.1371/journal.pone.0149098)
Supplement: S1 Dataset — (CSV) [file pone.0149098.s002.csv]

GPS Cluster	Lion ID	Lion sex	State (kill (1) or non-kill (0))	Prey species	Average wind speed precedding GPS cluster	Moon present (1) or absent (0)	Viewshed 50m	Viewshed 50 to 100m	Viewshed 100 to 300m	Viewshed 300m	Distance to downwind cover	Minimum distance to cover
AAR10	Aardlam	Female	1	Kudu	2.327272727	1	272	124	29	425	2.55	2.55
AAR105	Aardlam	Female	1	Unknown	4.622222222	0	169	3	0	172	2.92	2.92
AAR107	Aardlam	Female	0		0.845454545	1	169	54	14474	14697	2.55	2.55
AAR109	Aardlam	Female	1	Hartebeest	2.733333333	1	1550	78	1265	2893	11.51	9.82
AAR115	Aardlam	Female	1	Warthog	3.055555556	0	460	0	0	460	4.3	2.12
AAR118	Aardlam	Female	0		2.822222222	1	1800	1325	5623	8748	12.35	6.96
AAR12	Aardlam	Female	0		0.509090909	1	7860	23568	232438	263866	113.58	113.58
AAR121	Aardlam	Female	1	Warthog	1.233333333	0	42	0	0	42	2.55	2.55
AAR126	Aardlam	Female	1	Warthog	1.011111111	0	1092	3073	12614	16779	7.38	5.15
AAR127	Aardlam	Female	0		1.672727273	0	7651	20006	83174	110831	82.05	37.58
AAR128	Aardlam	Female	0		0.855555556	0	7847	22806	163967	194620	43.98	43.98
AAR130	Aardlam	Female	1	Warthog	3.455555556	1	3232	5323	23141	31696	19.81	12.35
AAR131	Aardlam	Female	1	kudu	2.944444444	1	8	180	8257	8445	2.12	2.12
AAR134	Aardlam	Female	0		4.222222222	0	3553	9448	76508	89509	9.62	9.62
AAR135	Aardlam	Female	0		1.654545455	1	518	133	2911	3562	4.3	4.3
AAR136	Aardlam	Female	1	Hartebeest	0.4	0	568	99	0	667	3.81	3.81
AAR137	Aardlam	Female	0		2.433333333	1	2281	552	1129	3962	11.6	11.6
AAR138	Aardlam	Female	0		1.688888889	0	1439	346	197	1982	7.11	4.53
AAR139	Aardlam	Female	1	Ostrich	3.233333333	0	4	0	0	4	3.54	3.54
AAR141	Aardlam	Female	1	Ostrich	1.427272727	0	5	0	1317	1322	2.55	2.12
AAR142	Aardlam	Female	1	Zebra	3.155555556	0	7860	23554	152553	183967	85.35	85.35
AAR143	Aardlam	Female	0		4.922222222	0	5663	11449	43023	60135	9.92	9.92
AAR145	Aardlam	Female	1	Hartebeest	5.133333333	1	6904	12629	35891	55424	43.34	29.44
AAR147	Aardlam	Female	0		4.311111111	0	4466	3102	12393	19961	14.23	14.23
AAR150	Aardlam	Female	1	Warthog	3.6	1	40	5	3	48	3.81	3.81
AAR151	Aardlam	Female	0		6.4	1	7186	12584	38126	57896	57.12	57.12
AAR152	Aardlam	Female	0		4.411111111	1	4655	2837	13774	21266	12.9	12.9
AAR154	Aardlam	Female	1	Warthog	4.977777778	1	0	17	41	58	2.55	2.55
AAR155	Aardlam	Female	0		1.136363636	1	340	0	0	340	5.7	5.7
AAR156	Aardlam	Female	0		1.845454545	1	3797	2152	5254	11203	22.46	12.75
AAR157	Aardlam	Female	1	Ostrich	2.272727273	1	3914	2242	175	6331	8.51	5.52
AAR159	Aardlam	Female	1	Warthog	3.588888889	1	4728	5192	4908	14828	45.04	7.11
AAR160	Aardlam	Female	0		0.245454545	0	6227	8675	55596	70498	11.85	11.85
AAR161	Aardlam	Female	1	Unknown	0.718181818	0	446	45	4	495	3.54	3.54
AAR162	Aardlam	Female	0		4.245454545	1	0	0	0	0	6.36	6.36
AAR164	Aardlam	Female	0		4.211111111	0	7354	16481	63167	87002	24.55	24.55
AAR165	Aardlam	Female	0		1.845454545	0	1080	460	1998	3538	7.65	7.65
AAR166	Aardlam	Female	0		2.018181818	0	3304	1552	1386	6242	25.54	12.75
AAR169	Aardlam	Female	0		1.372727273	1	352	0	9855	10207	7.52	6.04
AAR172	Aardlam	Female	1	Warthog	0.918181818	1	669	18	0	687	2.55	2.55
AAR173	Aardlam	Female	1	Kudu	4.422222222	1	7857	23377	201430	232664	60.05	60.05
AAR177	Aardlam	Female	1	Kudu	1.990909091	0	160	0	0	160	3.81	2.55
AAR178	Aardlam	Female	0		4.277777778	1	7426	15417	65415	88258	46.48	46.48
AAR179	Aardlam	Female	0		1.854545455	1	369	0	0	369	5.15	5.15
AAR18	Aardlam	Female	0		1.981818182	0	146	0	9	155	2.92	2.55
AAR180	Aardlam	Female	1	Kudu	3.833333333	0	5426	9883	97111	112420	50.82	6.67
AAR181	Aardlam	Female	1	Ostrich	1.3	0	2	0	0	2	4.53	2.12
AAR182	Aardlam	Female	1	Unknown	0.618181818	0	4806	4856	4261	13923	14.58	14.58
AAR183	Aardlam	Female	1	Kudu	3.277777778	0	64	0	0	64	3.54	2.55
AAR184	Aardlam	Female	1	Kudu	3.388888889	0	47	0	26	73	6.52	4.3
AAR185	Aardlam	Female	1	Warthog	2.488888889	0	459	229	13979	14667	6.04	3.54
AAR19	Aardlam	Female	0		0.7	0	483	88	0	571	3.54	3.54
AAR192	Aardlam	Female	0		1.836363636	1	58	0	598	656	3.54	2.92
AAR195	Aardlam	Female	1	Hartebeest	1.736363636	0	50	148	1049	1247	4.53	4.53
AAR196	Aardlam	Female	1	Kudu	6.977777778	1	119	0	4	123	6.36	6.36
AAR199	Aardlam	Female	0		1.411111111	0	7344	20306	123318	150968	20.55	16.51
AAR2	Aardlam	Female	1	Kudu	2.188888889	0	62	1443	3391	4896	3.54	2.92
AAR200	Aardlam	Female	1	Kudu	3.977777778	0	637	153	4695	5485	5.7	4.74
AAR202	Aardlam	Female	1	Unknown	0.909090909	0	7794	18286	30412	56492	99.7	42.99
AAR203	Aardlam	Female	1	Zebra	1.5	0	1498	4110	43463	49071	5.7	5.7
AAR205	Aardlam	Female	0		1.409090909	1	151	0	0	151	2.55	2.55
AAR207	Aardlam	Female	0		1.7	0	3202	6007	66317	75526	9.92	5.7
AAR209	Aardlam	Female	1	Warthog	4.377777778	1	1028	293	18410	19731	11.85	3.54
AAR210	Aardlam	Female	0		1.954545455	1	0	0	0	0	2.12	2.12
AAR211	Aardlam	Female	1	Hartebeest	4.333333333	0	159	0	1253	1412	3.81	3.81
AAR215	Aardlam	Female	1	Kudu	3.488888889	0	331	299	9677	10307	2.92	2.92
AAR216	Aardlam	Female	1	Hartebeest	0.863636364	1	243	0	0	243	2.92	2.92
AAR218	Aardlam	Female	1	Kudu	5.277777778	0	23	54	3130	3207	2.92	2.92
AAR23	Aardlam	Female	1	Kudu	4.066666667	0	118	2	0	120	2.92	1.58
AAR3	Aardlam	Female	1	Kudu	1.236363636	0	1458	960	5716	8134	2.12	2.12
AAR39	Aardlam	Female	1	Hartebeest	1.836363636	0	7371	17975	29118	54464	41.72	41.72
AAR41	Aardlam	Female	0		2.522222222	1	104	0	0	104	3.81	2.12
AAR42	Aardlam	Female	1	Kudu	4.1	0	41	2	0	43	3.54	3.54
AAR43	Aardlam	Female	1	Buffalo	3.322222222	0	49	32	0	81	4.3	2.55
AAR44	Aardlam	Female	0		3.677777778	0	5206	7331	14664	27201	13.95	13.95
AAR45	Aardlam	Female	0		1.845454545	0	4173	10695	85919	100787	7.52	6.52
AAR46	Aardlam	Female	1	Kudu	2.388888889	1	1331	1702	3194	6227	11.51	2.55
AAR47	Aardlam	Female	1	Buffalo	0.522222222	1	60	0	0	60	2.92	2.92
AAR48	Aardlam	Female	1	Kudu	2.877777778	1	155	0	5	160	3.81	3.81
AAR49	Aardlam	Female	1	Kudu	2.281818182	1	835	142	22	999	4.74	4.74
AAR51	Aardlam	Female	0		1.981818182	0	484	410	6343	7237	9.92	4.74
AAR52	Aardlam	Female	0		0.988888889	1	7380	14628	88430	110438	15.57	15.57
AAR53	Aardlam	Female	1	Warthog	0.411111111	1	1294	92	9733	11119	3.54	3.54
AAR54	Aardlam	Female	0		1.445454545	0	5952	7161	4525	17638	19.51	19.51
AAR55	Aardlam	Female	0		0.3	1	4268	3201	4876	12345	8.86	8.86
AAR56	Aardlam	Female	0		1.209090909	0	7097	14535	52853	74485	44.95	29.61
AAR58	Aardlam	Female	0		5.477777778	0	6270	8208	70671	85149	42.81	42.81
AAR59	Aardlam	Female	0		3.466666667	0	5403	9776	73500	88679	18.56	18.56
AAR60	Aardlam	Female	1	Hartebeest	1.172727273	1	7430	11311	80970	99711	38.19	34.94
AAR61	Aardlam	Female	0		3.944444444	0	6490	6610	9845	22945	31.09	31.09
AAR62	Aardlam	Female	1	Hartebeest	1.654545455	0	1395	2009	453	3857	3.54	2.55
AAR63	Aardlam	Female	0		1.290909091	1	5839	4971	7006	17816	6.52	6.52
AAR64	Aardlam	Female	1	Warthog	0.511111111	1	5758	12855	94774	113387	15.51	15.51
AAR65	Aardlam	Female	0		1.044444444	1	6980	18803	89061	114844	14.09	14.09
AAR66	Aardlam	Female	1	Ostrich	2.4	1	157	0	0	157	2.92	2.92
AAR67	Aardlam	Female	1	Eland	1.990909091	1	1370	1513	21679	24562	3.54	2.92
AAR7	Aardlam	Female	0		1.063636364	0	101	0	0	101	2.55	2.55
AAR71	Aardlam	Female	1	Warthog	2.222222222	0	83	173	19855	20111	4.3	4.3
AAR73	Aardlam	Female	0		2.522222222	1	3534	1629	15	5178	12.51	12.51
AAR75	Aardlam	Female	0		3.122222222	1	5566	12157	45920	63643	12.75	12.75
AAR77	Aardlam	Female	1	Ostrich	1.836363636	0	1594	558	1286	3438	8.51	2.92
AAR79	Aardlam	Female	0		4.733333333	1	5608	10036	20611	36255	20.55	20.55
AAR8	Aardlam	Female	1	Kudu	3.311111111	1	86	5	63	154	2.12	1.58
AAR82	Aardlam	Female	1	Small Antelope	5.866666667	1	799	1962	47986	50747	3.54	3.54
AAR83	Aardlam	Female	0		2.109090909	0	179	0	3626	3805	7.11	2.55
AAR84	Aardlam	Female	0		1.054545455	1	1073	913	21155	23141	3.81	3.81
AAR86	Aardlam	Female	1	Unknown	2.755555556	1	5420	3899	918	10237	19.56	16.69
AAR88	Aardlam	Female	0		1.818181818	1	36	3	37	76	2.92	2.92
AAR89	Aardlam	Female	0		5.544444444	0	5351	5088	16240	26679	31.85	31.85
AAR9	Aardlam	Female	0		4.111111111	1	2202	2754	4218	9174	5.52	5.52
AAR90	Aardlam	Female	0		3.544444444	0	5890	6850	20996	33736	36.5	22.77
AAR91	Aardlam	Female	0		5.6	0	7713	20806	131482	160001	46.57	46.57
AAR92	Aardlam	Female	0		1.454545455	0	7639	12968	43287	63894	44.64	28.99
AAR93	Aardlam	Female	1	Warthog	3.877777778	1	200	0	0	200	3.81	3.54
AAR94	Aardlam	Female	1	Kudu	1.8	1	21	0	0	21	3.54	2.12
GIN107	Gina	Female	0		0.836363636	1	5217	7024	1600	13841	13.44	13.44
GIN11	Gina	Female	1	Eland	2.218181818	0	6117	18757	157778	182652	19.09	3.54
GIN111	Gina	Female	0		2.511111111	1	5623	8747	53476	67846	16.99	16.99
GIN112	Gina	Female	1	Warthog	3.833333333	1	5320	2772	17588	25680	40.31	20.8
GIN114	Gina	Female	1	Kudu	1.636363636	0	85	0	0	85	4.53	2.92
GIN116	Gina	Female	0		0.845454545	1	22	0	0	22	4.53	5.7
GIN117	Gina	Female	1	Kudu	1.988888889	0	152	73	11	236	6.36	3.54
GIN121	Gina	Female	0		2.6	1	606	52	1846	2504	4.53	4.53
GIN122	Gina	Female	1	Zebra	1.655555556	0	7512	21442	86891	115845	87.91	25.74
GIN123	Gina	Female	0		2.063636364	1	4816	3015	11290	19121	18.4	7.11
GIN126	Gina	Female	1	Kudu	1.645454545	1	271	5977	32813	39061	2.55	1.58
GIN129	Gina	Female	1	Kudu	0.881818182	1	171	7	506	684	2.55	1.58
GIN13	Gina	Female	1	Kudu	1.818181818	0	3060	6684	66736	76480	2.55	2.55
GIN130	Gina	Female	0		1.409090909	1	282	0	0	282	7.78	4.53
GIN135	Gina	Female	1	Eland	0.644444444	0	5663	12111	30118	47892	13.66	13.66
GIN136	Gina	Female	1	Unknown	1.154545455	0	7860	23247	81851	112958	103.36	101.32
GIN138	Gina	Female	1	Warthog	1.986666667	1	7860	21055	100389	129304	65.36	65.36
GIN142	Gina	Female	1	Hartebeest	3.318181818	1	7839	20814	102174	130827	64.72	39.81
GIN145	Gina	Female	0		0.618181818	0	5480	13793	95954	115227	14.58	14.58
GIN147	Gina	Female	1	Kudu	2.109090909	1	96	8	1367	1471	3.81	1.58
GIN149	Gina	Female	1	Ostrich	2.3	0	2856	4859	14358	22073	14.71	8.51
GIN152	Gina	Female	1	Buffalo	2.518181818	0	3885	5051	8710	17646	4.53	3.81
GIN154	Gina	Female	1	Kudu	0.863636364	0	92	0	0	92	5.15	5.15
GIN156	Gina	Female	1	Ostrich	1.218181818	1	4794	11423	21159	37376	85	4.74
GIN157	Gina	Female	1	Eland	3.755555556	0	7674	20011	167109	194794	115.21	36.17
GIN159	Gina	Female	1	Unknown	2.590909091	0	7587	16163	52966	76716	86.76	86.76
GIN16	Gina	Female	1	Bushbuck	3.888888889	1	2478	5704	62224	70406	7.11	4.53
GIN160	Gina	Female	1	Ostrich	1.018181818	1	4004	2855	987	7846	5.7	5.7
GIN161	Gina	Female	1	Ostrich	1.490909091	0	388	129	192	709	3.54	1.58
GIN163	Gina	Female	0		2.844444444	0	479	0	2442	2921	3.54	2.92
GIN164	Gina	Female	0		4.488888889	1	72	32	4855	4959	3.81	3.54
GIN165	Gina	Female	0		1.736363636	0	490	1299	17571	19360	5.7	2.92
GIN166	Gina	Female	1	Ostrich	1.654545455	1	2427	6327	26075	34829	12.35	5.7
GIN167	Gina	Female	0		1.4	1	349	438	11502	12289	4.53	3.54
GIN168	Gina	Female	0		1.690909091	1	749	14	3933	4696	3.54	3.54
GIN169	Gina	Female	0		2.709090909	1	3021	2668	7955	13644	16.26	9.62
GIN17	Gina	Female	1	Kudu	4.945454545	0	241	2886	34994	38121	2.55	2.55
GIN171	Gina	Female	1	Ostrich	1.472727273	0	6279	13810	46508	66597	47.21	4.74
GIN173	Gina	Female	0		0.963636364	0	1860	4000	51481	57341	4.3	4.3
GIN174	Gina	Female	0		1.963636364	0	7532	17976	104717	130225	57.94	29.33
GIN175	Gina	Female	0		1.381818182	0	7352	14494	60841	82687	29.23	25.7
GIN177	Gina	Female	1	Hartebeest	1.345454545	1	2185	1748	5562	9495	11.51	6.96
GIN180	Gina	Female	0		2.089473684	0	5638	14342	104005	123985	58.69	8.63
GIN182	Gina	Female	1	Hartebeest	1.263636364	1	1337	654	14446	16437	5.7	5.7
GIN185	Gina	Female	1	Ostrich	1.918181818	1	3752	7173	52341	63266	7.11	7.11
GIN188	Gina	Female	1	Eland	2.072727273	0	4431	10072	92736	107239	12.35	12.35
GIN189	Gina	Female	1	Ostrich	3.090909091	0	4553	5346	10928	20827	9.51	5.7
GIN191	Gina	Female	0		4.277777778	1	7853	21070	81339	110262	49.02	49.02
GIN192	Gina	Female	1	Eland	3.755555556	1	6341	15747	40522	62610	9.3	9.3
GIN194	Gina	Female	1	Ostrich	2.127272727	0	7831	21839	145025	174695	51.62	68.81
GIN195	Gina	Female	1	Kudu	0.363636364	0	2668	5028	1327	9023	8.28	8.28
GIN197	Gina	Female	0		1.014285714	1	1629	804	34309	36742	8.63	8.63
GIN200	Gina	Female	0		3.122222222	1	7799	14159	68761	90719	62.76	33.53
GIN203	Gina	Female	1	Eland	4.845454545	1	2487	1285	2937	6709	6.52	4.53
GIN207	Gina	Female	1	Warthog	2	0	6791	3202	5913	15906	13.29	13.29
GIN208	Gina	Female	1	Warthog	2.911111111	1	357	2	0	359	1.58	1.58
GIN21	Gina	Female	1	Medium Antelope	4.922222222	1	242	52	0	294	4.53	4.53
GIN211	Gina	Female	1	Warthog	0.733333333	0	4519	6832	36292	47643	17.51	17.51
GIN212	Gina	Female	1	Warthog	2.333333333	0	82	0	0	82	4.53	3.81
GIN213	Gina	Female	0		1.284210526	0	3603	1105	591	5299	15.89	15.89
GIN215	Gina	Female	0		1.8	0	372	574	1643	2589	3.54	1.58
GIN216	Gina	Female	0		0.290909091	1	7	0	0	7	2.55	3.54
GIN217	Gina	Female	0		2.955555556	0	10	9	223	242	4.3	1.58
GIN218	Gina	Female	0		1.512	0	20	0	47	67	1.58	2.55
GIN219	Gina	Female	1	Eland	2.272727273	1	645	417	19319	20381	3.54	1.58
GIN220	Gina	Female	0		1.618181818	1	4121	4549	29328	37998	14.58	12.1
GIN221	Gina	Female	0		1.063636364	1	12	0	0	12	1.58	1.58
GIN223	Gina	Female	1	Unknown	1.145454545	0	1505	310	0	1815	9.82	9.82
GIN224	Gina	Female	0		1.490909091	0	7860	22867	110307	141034	88.33	64.64
GIN225	Gina	Female	1	Kudu	4.144444444	1	7640	17454	96472	121566	60.91	38.5
GIN226	Gina	Female	0		1.836363636	1	7561	21223	116944	145728	33.35	33.35
GIN227	Gina	Female	1	Eland	1.8	0	252	0	270	522	6.52	5.52
GIN230	Gina	Female	1	Buffalo	2.3	0	521	61	1219	1801	4.53	3.81
GIN231	Gina	Female	1	Hartebeest	1.763636364	1	6662	19582	106167	132411	107.23	15.44
GIN233	Gina	Female	1	Hartebeest	3.366666667	0	2940	1672	25078	29690	16.69	9.82
GIN234	Gina	Female	0		4.033333333	0	8	40	4856	4904	3.54	2.55
GIN235	Gina	Female	0		1.327272727	1	41	0	7	48	5.7	2.55
GIN236	Gina	Female	0		0.981818182	1	36	0	0	36	2.92	2.92
GIN237	Gina	Female	0		1.427272727	1	105	8	417	530	1.58	1.58
GIN239	Gina	Female	0		2.5	1	35	127	632	794	1.58	1.58
GIN240	Gina	Female	0		4.566666667	1	166	0	13	179	9.62	6.52
GIN241	Gina	Female	0		2.721052632	0	5	0	0	5	3.81	1.58
GIN243	Gina	Female	0		3.255555556	1	123	0	0	123	2.55	2.55
GIN244	Gina	Female	0		0.663636364	0	3339	476	0	3815	3.54	3.54
GIN245	Gina	Female	0		4.455555556	1	352	0	0	352	11.6	6.52
GIN247	Gina	Female	0		1.472727273	0	3811	4470	50780	59061	29.3	10.61
GIN248	Gina	Female	1	Hartebeest	2.794736842	0	5098	9275	21402	35775	17.85	3.54
GIN249	Gina	Female	1	Warthog	2.811111111	1	1797	1279	10249	13325	6.52	6.52
GIN250	Gina	Female	1	Hartebeest	6.055555556	1	3366	4011	38857	46234	18.34	5.7
GIN253	Gina	Female	1	Hartebeest	2.490909091	0	1755	515	176	2446	4.74	4.74
GIN34	Gina	Female	0		1.018181818	1	6181	11305	51033	68519	12.9	12.9
GIN35	Gina	Female	0		5.177777778	0	7006	7395	59370	73771	41.02	16.32
GIN36	Gina	Female	0		1.054545455	0	1979	571	174	2724	4.74	7.91
GIN37	Gina	Female	1	Hartebeest	2.190909091	0	7461	15202	10201	32864	57.92	7.91
GIN39	Gina	Female	1	Kudu	1.245454545	0	7254	19367	171738	198359	77.54	16.57
GIN40	Gina	Female	1	Hartebeest	1.472727273	0	2483	3241	4165	9889	8.51	4.74
GIN41	Gina	Female	1	Kudu	1.555555556	0	3318	1004	92	4414	22.15	18.4
GIN42	Gina	Female	1	Kudu	3.911111111	0	602	199	767	1568	10.7	4.3
GIN43	Gina	Female	1	Bushbuck	2.536363636	0	5099	5578	15519	26196	28.36	27.29
GIN47	Gina	Female	1	Warthog	3.677777778	0	263	0	0	263	3.81	4.53
GIN49	Gina	Female	1	Kudu	1.845454545	0	1880	1481	35595	38956	7.78	7.52
GIN52	Gina	Female	1	Kudu	0.245454545	1	7771	21688	179320	208779	36.91	36.91
GIN53	Gina	Female	1	Hartebeest	2.244444444	0	929	73	188	1190	3.54	2.55
GIN54	Gina	Female	1	Ostrich	0.972727273	0	6202	9005	36610	51817	16.51	16.51
GIN55	Gina	Female	1	Kudu	1.445454545	0	8	45	1381	1434	1.58	1.58
GIN56	Gina	Female	1	Kudu	3.845454545	1	30	0	0	30	5.7	4.3
GIN59	Gina	Female	1	Buffalo	1.9	1	7819	22980	153660	184459	88.12	28.04
GIN63	Gina	Female	1	Kudu	1.088888889	1	1427	525	471	2423	2.12	2.12
GIN67	Gina	Female	1	Unknown	1.544444444	0	2987	2031	4688	9706	5.7	5.7
GIN68	Gina	Female	1	Kudu	0.9	0	1003	810	296	2109	1.58	1.58
GIN70	Gina	Female	0		1.444444444	1	1379	432	10598	12409	3.54	3.54
GIN72	Gina	Female	0		1.863636364	1	7852	14415	16023	38290	47.63	47.63
GIN73	Gina	Female	0		3.355555556	1	6421	11734	54116	72271	51.29	20.7
GIN74	Gina	Female	0		1.936363636	1	2455	1950	7096	11501	17.1	17.1
GIN76	Gina	Female	0		2.063636364	1	339	0	0	339	4.95	4.3
GIN77	Gina	Female	0		2.7	0	2910	5176	31500	39586	5.7	4.74
GIN8	Gina	Female	1	Eland	4.644444444	1	4544	7784	7124	19452	23.16	7.91
GIN81	Gina	Female	0		4.022222222	1	6460	10197	51700	68357	32.5	24.75
GIN83	Gina	Female	0		4.255555556	0	3602	2662	1787	8051	18.34	10.51
GIN85	Gina	Female	0		2.466666667	0	6585	15713	43276	65574	12.02	9.3
GIN86	Gina	Female	1	Warthog	5.5	0	128	260	14	402	2.55	2.55
GIN88	Gina	Female	1	Kudu	1.054545455	0	17	0	0	17	3.54	3.54
GIN93	Gina	Female	1	Kudu	0.518181818	0	249	3	295	547	4.3	4.3
GIN95	Gina	Female	0		2.072727273	0	7497	20795	116498	144790	44.75	44.75
GIN97	Gina	Female	1	Kudu	0.245454545	1	2825	1917	8037	12779	9.19	9.19
JES10	Jess	Female	1	Ostrich	1.563636364	1	3530	1653	261	5444	14.23	13.58
JES101	Jess	Female	1	Eland	1.755555556	1	2675	6998	57163	66836	11.07	3.54
JES102	Jess	Female	0		1.922222222	0	5376	5797	11053	22226	22.51	22.51
JES103	Jess	Female	0		0.422222222	0	7810	16440	114718	138968	49.38	49.38
JES104	Jess	Female	1	Kudu	2.355555556	0	437	26	195	658	2.12	1.58
JES105	Jess	Female	1	Ostrich	2.466666667	1	579	70	4	653	2.55	1.58
JES107	Jess	Female	0		0.655555556	1	7843	23118	115532	146493	44.66	44.66
JES109	Jess	Female	0		1.011111111	1	82	0	393	475	4.3	4.3
JES110	Jess	Female	1	Ostrich	2.122222222	0	731	1	0	732	4.95	4.95
JES113	Jess	Female	0		4.244444444	0	7651	13650	61001	82302	57.99	33.14
JES114	Jess	Female	0		1.5	0	2622	764	989	4375	4.95	3.54
JES115	Jess	Female	0		0.633333333	0	5566	7843	8215	21624	14.58	14.58
JES116	Jess	Female	1	Ostrich	1	0	3776	5036	8211	17023	4.95	4.95
JES117	Jess	Female	0		1.733333333	1	6746	13683	69456	89885	105.36	21.51
JES118	Jess	Female	1	Ostrich	1.277777778	1	2522	3220	6849	12591	2.92	2.92
JES119	Jess	Female	1	Hartebeest	2.166666667	0	132	4	160	296	2.92	2.55
JES12	Jess	Female	1	Kudu	3.555555556	1	4155	5770	14006	23931	22.19	9.51
JES120	Jess	Female	0		2.677777778	1	1003	373	1847	3223	15.51	8.75
JES121	Jess	Female	1	Unknown	1.788888889	1	5595	12775	50361	68731	33.14	5.15
JES124	Jess	Female	1	Hartebeest	2.355555556	0	3866	6922	25170	35958	3.54	2.55
JES125	Jess	Female	1	Ostrich	4.211111111	1	1073	156	388	1617	6.96	6.96
JES126	Jess	Female	1	Ostrich	1.977777778	0	2465	2236	1879	6580	10.79	9.19
JES127	Jess	Female	1	Eland	4.288888889	0	2390	3170	5368	10928	8.28	4.53
JES128	Jess	Female	1	Warthog	0.777777778	1	7860	16892	44583	69335	62.52	62.52
JES129	Jess	Female	1	Hartebeest+Ostrich	2.866666667	0	290	0	0	290	5.7	5.7
JES130	Jess	Female	1	Ostrich	2.144444444	0	82	180	5414	5676	2.92	2.92
JES133	Jess	Female	1	Ostrich	3.6	0	2319	2690	1934	6943	6.36	6.36
JES134	Jess	Female	1	Ostrich	3.222222222	0	4195	7027	15784	27006	19.56	19.46
JES135	Jess	Female	0		2.022222222	0	5010	5178	11096	21284	35.11	3.54
JES136	Jess	Female	1	Hartebeest	1.888888889	0	431	4	0	435	3.81	3.81
JES137	Jess	Female	1	Eland	1.533333333	0	4080	8926	21458	34464	9.19	8.51
JES138	Jess	Female	0		1.677777778	1	7834	16154	73924	97912	59.11	47.46
JES14	Jess	Female	1	Ostrich, Small Antelope	4.433333333	1	1192	530	339	2061	7.52	1.58
JES140	Jess	Female	1	Ostrich	2.822222222	0	3849	5622	34546	44017	9.19	8.51
JES141	Jess	Female	0		0.544444444	0	539	1994	25364	27897	3.54	3.54
JES142	Jess	Female	1	Ostrich	3.135294118	1	310	2	0	312	10.61	5.7
JES143	Jess	Female	1	Ostrich	4	1	360	3	0	363	4.3	3.54
JES145	Jess	Female	0		0.633333333	1	1604	4516	16398	22518	6.52	6.52
JES146	Jess	Female	1	Ostrich	4.477777778	0	985	882	27218	29085	4.53	2.55
JES15	Jess	Female	0		0.463636364	0	209	0	0	209	2.55	4.3
JES150	Jess	Female	1	Kudu	1.555555556	1	1845	570	64	2479	7.91	7.91
JES153	Jess	Female	0		1.144444444	0	5606	12752	63253	81611	10.61	10.61
JES154	Jess	Female	1	Zebra	1.833333333	0	951	239	480	1670	8.86	4.53
JES155	Jess	Female	1	Warthog	0.7	0	4792	7605	29412	41809	10.51	10.51
JES156	Jess	Female	1	Kudu	3.266666667	0	73	0	0	73	4.74	3.54
JES158	Jess	Female	0		0.277777778	0	85	0	0	85	1.58	1.58
JES160	Jess	Female	1	Ostrich	1.377777778	1	14	0	1235	1249	3.54	3.54
JES161	Jess	Female	1	Warthog	0.444444444	0	461	336	580	1377	3.54	3.54
JES162	Jess	Female	1	Warthog	0.966666667	0	359	4	5048	5411	10.12	1.58
JES163	Jess	Female	0		1.6	0	1755	1506	45014	48275	14.09	9.19
JES164	Jess	Female	0		1.841176471	0	6084	10683	9850	26617	38.89	21.22
JES166	Jess	Female	1	Ostrich	3.311111111	0	472	70	3516	4058	7.91	7.91
JES167	Jess	Female	1	Ostrich	1.166666667	1	53	0	0	53	2.12	2.12
JES168	Jess	Female	1	Kudu	0.666666667	0	295	4	30	329	3.54	3.54
JES171	Jess	Female	1	Unknown	2.288888889	1	7787	21639	88176	117602	48.09	48.09
JES172	Jess	Female	1	Ostrich	1.666666667	1	28	0	0	28	2.55	2.12
JES173	Jess	Female	1	Ostrich	5.8	1	7088	16210	52427	75725	26.88	26.88
JES174	Jess	Female	0		1.466666667	1	160	1	2001	2162	4.74	4.74
JES175	Jess	Female	0		0.633333333	0	5601	10398	25864	41863	17.73	17.73
JES176	Jess	Female	1	Hartebest	0.833333333	0	7860	23096	91484	122440	119.11	75.48
JES178	Jess	Female	1	Warthog	2.3	1	7860	20773	130230	158863	91.93	67.8
JES179	Jess	Female	0		3.366666667	1	7860	23443	163715	195018	105.44	56.68
JES180	Jess	Female	0		0.733333333	0	3161	2685	841	6687	19.3	19.3
JES181	Jess	Female	0		1.433333333	1	2566	1348	424	4338	9.19	8.28
JES182	Jess	Female	1	Ostrich	1.233333333	0	159	0	0	159	4.3	4.3
JES183	Jess	Female	1	Kudu	2.2	1	812	374	2794	3980	2.92	2.92
JES185	Jess	Female	0		2.266666667	1	7860	23276	96624	127760	65.91	65.91
JES187	Jess	Female	0		2.333333333	1	6065	5505	15201	26771	16.14	16.45
JES189	Jess	Female	0		1.3	0	5408	8093	73487	86988	12.75	12.75
JES19	Jess	Female	1	Grysbok x2	0.763636364	1	401	103	583	1087	1.58	1.58
JES191	Jess	Female	0		2.466666667	0	5421	6452	44765	56638	25.89	25.89
JES194	Jess	Female	1	Buffalo	0.6	0	2099	1787	1031	4917	6.36	6.36
JES198	Jess	Female	1	Ostrich	0.8	0	3754	2295	4	6053	8.86	8.86
JES199	Jess	Female	1	Ostrich X2	2.7	0	2622	1126	1880	5628	16.57	16.57
JES200	Jess	Female	0		2	1	5568	9385	7319	22272	23.93	22.77
JES202	Jess	Female	1	Eland	2.6	1	5088	12231	88587	105906	27.1	14.09
JES203	Jess	Female	0		1.733333333	1	7404	16948	108835	133187	37.66	37.66
JES204	Jess	Female	0		4	0	6642	15686	103199	125527	49.74	19.51
JES205	Jess	Female	1	Ostrich	3.6	1	30	25	1548	1603	4.74	2.12
JES206	Jess	Female	1	Eland	6.3	0	4129	8418	7988	20535	7.91	7.91
JES208	Jess	Female	1	Ostrich	2.9	0	4360	3141	2812	10313	6.52	6.52
JES209	Jess	Female	0		0.866666667	0	6163	4715	10368	21246	41.02	15.89
JES210	Jess	Female	0		3.6	1	4441	7217	15809	27467	31.85	12.1
JES211	Jess	Female	1	Porcupine	2.933333333	1	6115	10583	30836	47534	35.92	15.95
JES213	Jess	Female	1	Buffalo	4.533333333	0	3169	3364	6307	12840	25.47	8.63
JES217	Jess	Female	1	Eland	1	1	153	36	1	190	1.58	1.58
JES219	Jess	Female	1	Eland	1.333333333	1	7012	15340	63020	85372	41.86	12.1
JES220	Jess	Female	0		1.1	1	4957	4653	16269	25879	13.21	13.21
JES221	Jess	Female	1	Eland	1.566666667	0	3065	1686	287	5038	21.22	11.34
JES223	Jess	Female	0		1	1	5587	6057	15788	27432	17.68	13.58
JES224	Jess	Female	0		4.866666667	0	7459	14197	68758	90414	21.69	21.69
JES226	Jess	Female	1	Zebra	2.1	0	1241	569	5025	6835	2.55	1.58
JES227	Jess	Female	0		1.466666667	0	7816	19772	87754	115342	50.34	50.34
JES228	Jess	Female	0		1.4	1	6699	11252	46773	64724	98.65	24.75
JES23	Jess	Female	1	Ostrich	2.427272727	0	148	0	0	148	7.65	4.3
JES232	Jess	Female	0		0.466666667	0	263	0	0	263	7.11	7.11
JES235	Jess	Female	1	Ostrich	0.533333333	1	691	8	0	699	4.53	4.53
JES237	Jess	Female	1	Eland	2.4	0	948	475	4260	5683	3.81	2.12
JES238	Jess	Female	0		0.8	1	176	0	75	251	2.92	2.92
JES239	Jess	Female	0		4.266666667	0	7826	17307	66986	92119	106.94	89.8
JES240	Jess	Female	0		3.066666667	0	7860	19096	87478	114434	59.11	127.99
JES242	Jess	Female	0		0.833333333	0	6929	11977	40940	59846	27.61	25.74
JES244	Jess	Female	0		2.366666667	1	7548	17261	73207	98016	47.46	36.75
JES245	Jess	Female	0		0.433333333	0	6853	12118	45048	64019	25.35	43.62
JES246	Jess	Female	0		5.6	1	7208	17260	97988	122456	35.76	19.04
JES247	Jess	Female	0		1.666666667	0	2178	3321	13725	19224	25.74	4.3
JES248	Jess	Female	0		3.666666667	1	4024	3581	8228	15833	24.05	18.51
JES249	Jess	Female	1	Hartebeest	1.966666667	1	6417	13615	123993	144025	24.05	24.05
JES250	Jess	Female	0		2.422962963	1	2920	1583	21851	26354	9.92	3.81
JES251	Jess	Female	0		2.9	1	6606	4142	37192	47940	21.22	39.53
JES252	Jess	Female	0		3.8	0	2933	2179	7430	12542	2.12	2.12
JES254	Jess	Female	0		2.133333333	1	5167	4454	3032	12653	21.55	21.55
JES255	Jess	Female	0		2.9	1	7762	22238	131343	161343	34.12	34.12
JES256	Jess	Female	1	Unknown	4.26	0	2818	5973	26402	35193	4.3	2.55
JES257	Jess	Female	0		1.6	0	3408	3898	10269	17575	4.95	12.35
JES258	Jess	Female	0		6.666666667	0	2729	3399	5554	11682	9.19	5.52
JES259	Jess	Female	0		2.866666667	1	4193	11486	62682	78361	118.88	7.78
JES26	Jess	Female	1	Small Antelope	2.813333333	1	2334	8914	33206	44454	9.82	2.55
JES260	Jess	Female	1	Ostrich, Eland	2.1	1	123	667	1865	2655	4.3	2.55
JES261	Jess	Female	0		1.066666667	1	2348	2352	11593	16293	10.51	10.51
JES262	Jess	Female	1	Busbuck	0.933333333	1	1738	1334	1682	4754	10.12	8.51
JES264	Jess	Female	0		0	0	29	0	0	29	2.55	2.92
JES265	Jess	Female	0		5.866666667	1	5976	11072	68966	86014	29.91	77.07
JES266	Jess	Female	1	Unknown	3.4	1	7780	18821	122753	149354	40.06	40.06
JES267	Jess	Female	0		1.133333333	0	4928	11069	64538	80535	2.55	4.3
JES268	Jess	Female	0		0.833333333	0	1279	5776	62712	69767	7.91	6.96
JES269	Jess	Female	1	Ostrich	0	0	4606	8413	60878	73897	9.92	18.4
JES270	Jess	Female	0		2.837662338	1	635	1299	12580	14514	4.74	3.54
JES271	Jess	Female	0		0	0	5555	4761	8630	18946	17.1	17.1
JES273	Jess	Female	1	Ostrich	1.033333333	1	1669	630	3294	5593	14.51	6.04
JES274	Jess	Female	1	Elephant	2.9	0	4855	8675	16447	29977	9.62	6.96
JES275	Jess	Female	1	Hartebeest	0.7	1	4567	7766	22154	34487	12.75	12.9
JES276	Jess	Female	1	Ostrich	2.666666667	0	2390	4167	4609	11166	2.92	1.58
JES278	Jess	Female	0		1.766666667	0	6695	12690	28853	48238	23.03	23.03
JES279	Jess	Female	0		2.266666667	1	981	1646	31537	34164	5.15	3.54
JES28	Jess	Female	1	Hartebeest	0.745454545	0	7262	12159	59413	78834	12.51	12.51
JES280	Jess	Female	0		0.966666667	0	7859	23110	106234	137203	75.63	60.1
JES281	Jess	Female	0		1.366666667	0	6798	14744	80810	102352	22.46	8.75
JES283	Jess	Female	1	Hartebeest	4.9	1	2706	4640	18966	26312	5.15	5.15
JES284	Jess	Female	0		2.766666667	0	2301	1775	10759	14835	14.58	10.51
JES287	Jess	Female	0		1.7	0	7782	8881	31136	47799	54.23	48.34
JES29	Jess	Female	0		1.563636364	1	241	9	490	740	5.7	3.54
JES290	Jess	Female	1	Ostrich	0.433333333	0	6024	13671	84512	104207	10.51	10.51
JES291	Jess	Female	0		1.233333333	0	5568	9254	26191	41013	20.51	13.66
JES293	Jess	Female	0		2.166666667	1	6904	16080	80046	103030	28.71	127.68
JES294	Jess	Female	0		2.866666667	1	5846	12884	88658	107388	30.93	18.4
JES3	Jess	Female	0		3.496	0	2039	396	121	2556	17.39	12.1
JES30	Jess	Female	1	Hartebeest	3.477777778	0	0	0	0	0	5.15	2.12
JES31	Jess	Female	1	Bushpig	0.245454545	1	1771	2317	10604	14692	2.92	4.74
JES33	Jess	Female	1	Ostrich	2.618181818	1	382	282	17638	18302	2.55	2.12
JES34	Jess	Female	0		1.354545455	1	300	386	45465	46151	6.52	2.55
JES37	Jess	Female	1	Hartebeest	1.254545455	0	7626	12165	38773	58564	47.57	32.1
JES4	Jess	Female	1	Ostrich	3.955555556	1	1951	4598	29941	36490	2.92	2.92
JES41	Jess	Female	1	Antelope (Small)	1.2	1	298	238	3015	3551	4.53	3.54
JES42	Jess	Female	1	Ostrich	2.8	1	397	0	0	397	2.12	2.92
JES43	Jess	Female	1	Hartebeest	4.3	0	21	14	1	36	4.3	3.54
JES44	Jess	Female	0		3.655555556	0	7303	12300	20649	40252	39.22	26.62
JES47	Jess	Female	1	Ostrich, Warthog	2.313333333	1	269	0	133	402	5.7	4.3
JES48	Jess	Female	0		1.136363636	0	7490	21974	150906	180370	11.85	11.85
JES50	Jess	Female	0		3.5	1	3392	130	639	4161	12.75	7.52
JES51	Jess	Female	1	Hartebeest	1.054545455	1	2847	5018	7659	15524	2.12	1.58
JES57	Jess	Female	1	Kudu	1.190909091	0	336	12	14	362	5.7	5.7
JES60	Jess	Female	0		1.009090909	0	4034	2348	724	7106	8.51	8.51
JES68	Jess	Female	1	Ostrich	0.290909091	1	4087	9167	66309	79563	4.3	4.3
JES69	Jess	Female	1	Zebra	0.990909091	0	3821	3620	3423	10864	9.62	9.62
JES72	Jess	Female	1	Eland	2.427272727	0	5542	7667	41266	54475	24.91	16.81
JES77	Jess	Female	1	Hartebeest	1.836363636	1	2933	7649	62153	72735	5.7	2.12
JES79	Jess	Female	1	Ostrich	2.066666667	0	523	1317	4092	5932	3.54	1.58
JES8	Jess	Female	0		1.5	1	1200	35	773	2008	9.82	6.52
JES80	Jess	Female	0		1.511111111	0	6829	12588	61551	80968	15.7	15.7
JES81	Jess	Female	1	Hartebeest	2.264705882	1	547	75	0	622	5.52	5.52
JES82	Jess	Female	1	Ostrich	1.866666667	1	1211	367	972	2550	5.52	5.52
JES83	Jess	Female	1	Hartbeest	1.077777778	1	454	733	2145	3332	3.54	3.54
JES84	Jess	Female	1	Ostrich	0.433333333	1	20	0	0	20	1.58	4.3
JES85	Jess	Female	1	Ostrich	2.411111111	1	253	0	0	253	6.52	3.54
JES87	Jess	Female	0		1.244444444	0	1303	64	0	1367	17.68	9.3
JES88	Jess	Female	0		2.888888889	0	2209	2908	7557	12674	5.7	5.15
JES9	Jess	Female	0		1.9	1	2635	2555	8967	14157	12.51	8.51
JES90	Jess	Female	0		1.733333333	0	3328	1001	11820	16149	11.51	11.51
JES91	Jess	Female	1	Eland	1.511111111	1	282	325	3969	4576	4.95	4.95
JES94	Jess	Female	1	Hartebeest	1.466666667	0	48	0	0	48	4.95	3.81
JES96	Jess	Female	1	Kudu	1.266666667	0	1092	187	78	1357	7.52	7.52
JES97	Jess	Female	1	Ostrich	0.266666667	0	109	1	649	759	2.55	2.55
JES98	Jess	Female	1	Kudu	2.541176471	1	289	209	51	549	6.52	1.58
JOH104	John	Male	1	Ostrich	3.5	0	3645	9194	54315	67154	2.55	2.55
JOH105	John	Male	1	Zebra	1.833333333	0	5051	9999	65327	80377	26.95	26.95
JOH106	John	Male	0		0.933333333	0	5768	12369	46148	64285	10.61	10.61
JOH11	John	Male	0		1.733333333	0	5479	5530	3523	14532	19.66	19.66
JOH118	John	Male	1	Ostrich	0.933333333	1	2051	4364	31436	37851	5.15	5.15
JOH12	John	Male	0		1.6	0	3899	1868	607	6374	10.51	10.51
JOH122	John	Male	1	Bushpig	0	1	1771	2317	10604	14692	2.92	4.74
JOH127	John	Male	1	Hartebeest	1.766666667	0	7860	23567	134099	165526	100.88	100.88
JOH130	John	Male	1	Ostrich	1.1	0	4492	9919	27762	42173	7.65	7.65
JOH131	John	Male	1	kudu	0	0	484	56	2803	3343	5.7	5.7
JOH133	John	Male	1	Ostrich	3.38	0	4435	5441	10679	20555	14.92	20.41
JOH136	John	Male	1	Hartebeest	1.64	1	7797	17666	70680	96143	116.74	46.93
JOH137	John	Male	0		0	0	541	1	0	542	3.54	3.54
JOH138	John	Male	1	Hartebeest	1.816666667	0	7626	12165	38773	58564	47.57	32.1
JOH139	John	Male	0		0.82	1	7860	23330	99665	130855	78.26	87.51
JOH14	John	Male	0		1.333333333	0	4232	2633	1505	8370	17.68	9.62
JOH140	John	Male	1	Zebra	0.78	1	846	249	0	1095	2.92	2.92
JOH146	John	Male	0		5.775	0	2259	38	505	2802	14.98	10.12
JOH147	John	Male	1	Ostrich	2.72	0	1314	682	1398	3394	2.92	2.92
JOH149	John	Male	1	Kudu	0	1	188	17	585	790	3.54	3.54
JOH151	John	Male	0		2.98	1	3704	77	317	4098	6.36	5.15
JOH152	John	Male	0		0.52	0	3556	139	271	3966	8.86	9.92
JOH154	John	Male	0		0.26	0	970	12	0	982	7.11	7.11
JOH155	John	Male	0		1.18	0	911	9	0	920	12.9	9.19
JOH156	John	Male	1	Warthog+Ostrich	0.3	0	269	0	133	402	3.54	5.7
JOH157	John	Male	1	Kudu	6.62	1	133	0	0	133	2.92	1.58
JOH158	John	Male	0		0.8	0	7860	23559	143112	174531	96.59	96.59
JOH159	John	Male	0		2.68	1	7805	19951	143945	171701	62.23	46.82
JOH161	John	Male	0		3.84	1	3200	79	296	3575	12.75	6.96
JOH164	John	Male	0		0	1	3611	99	261	3971	9.3	9.3
JOH165	John	Male	0		2.68	1	3813	130	335	4278	27.9	7.91
JOH169	John	Male	1	Kudu	1.18	0	486	42	0	528	3.81	3.81
JOH17	John	Male	0		0	0	7304	14823	47101	69228	32.6	41.19
JOH170	John	Male	0		0.675	1	119	248	1669	2036	1.58	1.58
JOH172	John	Male	0		1.58	0	545	0	0	545	8.28	3.81
JOH173	John	Male	0		3.825	0	2632	1964	1454	6050	20.65	11.51
JOH175	John	Male	0		1.94	0	6048	8340	14966	29354	19.51	19.51
JOH176	John	Male	1	Kudu	1.42	0	336	12	14	362	5.7	5.7
JOH178	John	Male	0		1.22	0	3384	207	166	3757	11.42	7.11
JOH180	John	Male	0		1.82	1	5178	6145	15721	27044	12.75	16.51
JOH182	John	Male	0		0.22	1	4467	3073	1167	8707	13.29	13.29
JOH184	John	Male	0		0.84	0	7357	21403	126245	155005	17.22	17.22
JOH186	John	Male	1	Eland	0.28	0	679	296	297	1272	2.92	3.54
JOH187	John	Male	0		2.36	0	1673	815	2139	4627	10.79	10.79
JOH188	John	Male	1	Ostrich	2.375	0	6609	10623	36436	53668	50.92	19.61
JOH189	John	Male	0		0.7	1	5464	9341	31837	46642	12.1	12.1
JOH190	John	Male	0		1.1	1	12	0	0	12	2.92	2.12
JOH192	John	Male	0		0	0	2434	232	363	3029	7.52	7.52
JOH194	John	Male	1	Zebra	0.4	0	3821	3620	3423	10864	9.62	9.62
JOH196	John	Male	1	Hartebeest	3.06	1	7860	18200	70582	96642	129.43	56.29
JOH198	John	Male	1	Zebra	2.66	0	1289	235	11288	12812	2.92	7.78
JOH2	John	Male	0		2.8	1	4801	5354	6847	17002	10.61	8.63
JOH20	John	Male	0		2.5	1	5584	6214	383	12181	18.4	14.92
JOH200	John	Male	1	Eland	1.58	1	5542	7667	41266	54475	16.81	12.98
JOH201	John	Male	0		0.74	0	2775	169	852	3796	14.92	14.92
JOH202	John	Male	0		2.18	0	1674	978	10527	13179	9.19	5.52
JOH207	John	Male	0		2.24	1	3601	110	279	3990	9.19	8.51
JOH208	John	Male	0		2.3	0	0	0	0	0	1.58	1.58
JOH21	John	Male	1	Ostrich	0	0	821	232	1822	2875	6.36	6.36
JOH213	John	Male	0		2.24	0	257	0	24	281	2.12	1.58
JOH214	John	Male	1	Unknown	1.2	0	122	2	1	125	7.11	4.95
JOH215	John	Male	0		2.95	0	7047	14022	65385	86454	30.11	30.11
JOH220	John	Male	1	Kudu	3.88	0	93	683	1121	1897	3.54	2.55
JOH221	John	Male	1	Ostrich	0.58	1	2648	6570	40637	49855	5.52	5.52
JOH222	John	Male	0		0.28	0	7003	14390	91477	112870	36.83	36.83
JOH223	John	Male	0		1.14	1	7302	14439	71990	93731	29.91	29.91
JOH224	John	Male	0		0.84	1	1359	262	9961	11582	8.51	8.51
JOH226	John	Male	0		1.1	0	2085	1509	3035	6629	20.26	2.55
JOH227	John	Male	0		2.1	1	7476	16155	79564	103195	75.66	39.91
JOH23	John	Male	0		4.433333333	1	2505	1682	236	4423	18.4	7.11
JOH230	John	Male	0		3.133333333	0	877	230	593	1700	7.11	6.52
JOH231	John	Male	0		2.44	1	7860	23505	103933	135298	140.01	80.63
JOH233	John	Male	0		1.56	0	2738	494	6465	9697	11.07	11.07
JOH235	John	Male	0		1.62	1	7837	18730	65044	91611	79.2	49.62
JOH238	John	Male	1	Eland	1.72	1	282	325	3969	4576	4.95	4.95
JOH240	John	Male	0		3.54	0	7625	19507	54042	81174	22.46	22.46
JOH241	John	Male	0		3.2	0	6448	13740	77156	97344	53.03	36.78
JOH244	John	Male	1	Hartebeest	3.175	0	6655	12345	37603	56603	22.77	37.72
JOH248	John	Male	1	Ostrich	0.8	0	1415	1602	3179	6196	3.81	3.81
JOH249	John	Male	0		1.94	0	6407	14390	78370	99167	47.38	32.53
JOH25	John	Male	0		0.966666667	0	1240	2123	29168	32531	6.36	6.04
JOH252	John	Male	0		0.82	0	1865	1897	7063	10825	8.28	8.28
JOH254	John	Male	0		1.48	0	5987	8256	25860	40103	33.5	19.46
JOH255	John	Male	0		0.48	1	5781	5425	9955	21161	19.3	19.3
JOH256	John	Male	0		0.54	0	92	0	0	92	4.74	4.74
JOH258	John	Male	1	Eland	1.6	1	2675	6998	57163	66836	3.54	3.54
JOH259	John	Male	0		3.44	0	5341	5770	7887	18998	24.42	26.16
JOH26	John	Male	0		1.1	1	1131	817	1370	3318	2.55	2.55
JOH260	John	Male	0		2	0	3044	109	577	3730	13.51	13.51
JOH262	John	Male	0		0.24	0	4501	9941	97001	111443	6.52	6.52
JOH264	John	Male	1	Ostrich	1.64	1	56	0	0	56	4.74	4.74
JOH265	John	Male	1	Ostrich	3.44	1	502	20	0	522	4.3	4.3
JOH268	John	Male	0		1.9	0	1208	79	199	1486	6.52	7.11
JOH271	John	Male	0		3.62	0	5837	10292	58609	74738	33.8	13.58
JOH272	John	Male	0		1.02	0	2957	1316	430	4703	9.19	12.75
JOH274	John	Male	0		1.9	0	3076	977	30174	34227	23.33	13.21
JOH275	John	Male	0		3.02	1	3880	1620	23666	29166	21.22	15.44
JOH276	John	Male	0		0.62	1	4317	5648	7923	17888	2.12	2.12
JOH277	John	Male	1	Ostrich	1.54	1	3776	5036	8211	17023	24.51	4.95
JOH278	John	Male	0		1.82	1	7267	14916	72509	94692	136.3	29.61
JOH280	John	Male	1	Ostrich	2.14	0	230	378	323	931	11.51	1.58
JOH281	John	Male	0		4.82	0	1573	1255	6587	9415	5.7	5.7
JOH282	John	Male	0		1.72	1	3825	1831	28047	33703	20.8	12.75
JOH283	John	Male	0		1.216666667	1	6	0	2302	2308	4.3	1.58
JOH284	John	Male	1	Ostrich	3.9	0	148	0	0	148	6.36	5.7
JOH285	John	Male	0		3.98	1	6274	13508	45957	65739	2.55	2.55
JOH286	John	Male	0		1.24	1	3318	4475	30253	38046	27.61	8.51
JOH289	John	Male	1	Ostrich	4.58	1	809	1239	553	2601	3.54	3.54
JOH290	John	Male	1	Hartebeest	2.38	0	3866	6922	25170	35958	3.54	2.55
JOH293	John	Male	0		2.04	1	2447	60	416	2923	10.61	10.61
JOH294	John	Male	0		1.86	1	3372	1282	35228	39882	24.75	12.51
JOH295	John	Male	0		0.44	1	7860	23364	170441	201665	95.61	95.61
JOH296	John	Male	1	Zebra	1.44	1	687	570	1292	2549	6.52	7.78
JOH299	John	Male	1	Eland	4.18	0	2390	3170	5368	10928	8.28	5.15
JOH3	John	Male	0		2.2	1	323	5	2425	2753	6.04	6.04
JOH300	John	Male	0		2.866666667	1	1620	712	890	3222	12.1	6.36
JOH301	John	Male	0		1.38	0	2090	1024	36808	39922	4.3	4.3
JOH302	John	Male	0		0.32	0	6883	10186	6193	23262	20.94	20.94
JOH303	John	Male	0		0.48	0	4438	844	22905	28187	15.12	15.12
JOH304	John	Male	0		0.54	0	3556	139	271	3966	8.86	8.86
JOH305	John	Male	1	Hartebeest	7.366666667	1	1570	1833	1038	4441	6.52	6.52
JOH306	John	Male	0		0	0	1062	1100	30523	32685	6.52	6.52
JOH307	John	Male	0		0.28	0	1413	1167	30869	33449	5.7	5.7
JOH309	John	Male	1	Zebra	3.733333333	0	1721	2568	9321	13610	5.7	1.58
JOH31	John	Male	0		1.633333333	1	2912	1667	477	5056	21.69	10.51
JOH310	John	Male	0		3.14	0	7370	12337	12812	32519	25.11	25.11
JOH311	John	Male	1	Hartebeest	1.74	0	249	7	1127	1383	4.53	3.54
JOH312	John	Male	0		1.74	0	3871	3387	14424	21682	33.89	5.52
JOH314	John	Male	1	Eland	1.74	1	4080	8926	21458	34464	8.51	8.51
JOH315	John	Male	1	Ostrich	0.28	1	14	0	0	14	2.55	2.55
JOH316	John	Male	0		2.18	1	905	0	21146	22051	5.7	5.7
JOH318	John	Male	0		0.6	0	1012	39	18673	19724	4.95	8.51
JOH32	John	Male	0		0.933333333	1	88	135	34	257	2.92	2.55
JOH320	John	Male	0		2.74	0	679	0	26216	26895	2.55	2.55
JOH321	John	Male	1	Ostrich	0.32	0	38	202	1444	1684	2.92	3.54
JOH322	John	Male	0		4.44	1	4965	5201	63013	73179	2.55	2.55
JOH323	John	Male	0		0.46	0	1605	651	3	2259	6.52	11.42
JOH324	John	Male	1	Eland	1.522222222	0	7849	21124	81707	110680	51.05	51.05
JOH325	John	Male	0		2.12	1	1225	1239	30671	33135	7.91	7.65
JOH327	John	Male	1	Hartebeest	0.911111111	1	5302	10799	21752	37853	13.73	13.21
JOH328	John	Male	0		1.3	1	1847	1321	7693	10861	5.7	5.15
JOH329	John	Male	1	Eland	2.54	1	499	5	36	540	7.91	5.7
JOH33	John	Male	0		2.1	1	1093	517	3726	5336	17.73	17.73
JOH330	John	Male	0		5.9	0	3517	9277	55838	68632	1.58	1.58
JOH331	John	Male	1	Ostrich	2.56	0	758	189	152	1099	2.55	2.55
JOH333	John	Male	0		2.02	0	840	293	584	1717	7.38	4.53
JOH335	John	Male	0		1.7	1	6175	10603	13304	30082	20.99	20.99
JOH337	John	Male	1	Hartebeest	3.016666667	0	632	1562	552	2746	2.92	2.92
JOH339	John	Male	1	Kudu	3.05	0	5911	9172	31746	46829	24.83	24.83
JOH34	John	Male	0		4.933333333	0	1473	809	705	2987	9.3	7.65
JOH341	John	Male	1	Hartebeest	0.96	1	8	0	340	348	3.81	2.92
JOH343	John	Male	1	Ostrich	1.86	1	5400	6225	12897	24522	23.33	23.33
JOH344	John	Male	1	Ostrich	0	0	1440	2880	11039	15359	7.38	7.38
JOH345	John	Male	1	Ostrich	6.02	0	5944	11269	22575	39788	24.05	13.58
JOH347	John	Male	1	Ostrich	2.96	0	2337	2899	8836	14072	5.7	5.7
JOH349	John	Male	1	Ostrich	2.56	1	2046	1287	324	3657	6.96	6.96
JOH35	John	Male	0		0	1	1361	23	121	1505	3.54	3.54
JOH350	John	Male	0		0	0	71	0	0	71	2.55	2.55
JOH351	John	Male	0		0.48	0	7860	23244	165285	196389	66.73	66.73
JOH358	John	Male	0		0.68	0	1386	6231	48697	56314	2.92	2.92
JOH359	John	Male	0		1.36	0	7048	12879	26647	46574	31.6	26.77
JOH36	John	Male	0		0.766666667	1	2777	2404	9113	14294	7.38	7.38
JOH361	John	Male	0		0.64	0	5970	9762	9666	25398	14.58	16.69
JOH365	John	Male	0		1.96	0	6270	6746	40082	53098	37.48	11.42
JOH368	John	Male	0		1.66	0	600	220	0	820	10.61	10.61
JOH369	John	Male	0		3.92	0	2757	1712	2455	6924	14.23	8.51
JOH37	John	Male	1	Ostrich	3.533333333	0	3530	1653	261	5444	14.23	14.23
JOH370	John	Male	0		0.26	1	721	332	1938	2991	4.95	4.95
JOH371	John	Male	0		1.4	0	760	58	0	818	10.12	10.12
JOH373	John	Male	0		2.38	0	2852	2975	4549	10376	14.3	14.3
JOH374	John	Male	1	Ostrich	1.66	0	946	2133	9239	12318	4.3	2.92
JOH375	John	Male	0		2.86	0	483	48	0	531	6.96	6.96
JOH376	John	Male	0		0.96	0	130	0	4	134	4.3	4.3
JOH378	John	Male	1	Zebra	0.64	0	928	565	181	1674	1.58	2.12
JOH379	John	Male	0		1.44	0	722	581	1396	2699	4.74	4.74
JOH38	John	Male	0		3.566666667	1	1074	500	3621	5195	2.92	2.92
JOH380	John	Male	0		2.54	0	5470	5100	15348	25918	6.96	6.96
JOH381	John	Male	1	Ostrich	1.64	0	2896	3934	2839	9669	5.7	5.7
JOH382	John	Male	1	Ostrich	1.42	0	228	1	0	229	3.54	4.3
JOH383	John	Male	1	Ostrich	2.26	1	593	101	0	694	2.55	2.55
JOH384	John	Male	0		1.86	0	2407	1001	53	3461	14.16	12.02
JOH385	John	Male	1	Zebra	1.56	1	7860	23302	129763	160925	154.52	89.81
JOH387	John	Male	1	Ostrich+Kudu	1.98	0	5666	10237	39524	55427	26.16	15.57
JOH39	John	Male	1	Ostrich	3.8	0	3624	8294	8871	20789	16.99	11.34
JOH391	John	Male	0		1.42	0	4711	8886	22756	36353	18.56	18.56
JOH393	John	Male	1	Warthog	2.76	1	7860	20773	130230	158863	125.87	67.8
JOH396	John	Male	0		1.94	1	7622	16300	116461	140383	119.68	38.94
JOH399	John	Male	0		1.96	0	6121	13548	77815	97484	17.85	17.85
JOH40	John	Male	0		2.3	0	3999	8283	21984	34266	12.51	12.51
JOH406	John	Male	1	Hartebeest	2.46	0	7796	17883	108837	134516	52.71	32.44
JOH408	John	Male	1	Zebra	2.58	0	2419	2303	10472	15194	3.54	1.58
JOH409	John	Male	1	Eland	2.72	1	5088	12231	88587	105906	27.1	14.09
JOH410	John	Male	0		1.04	1	7615	11961	46859	66435	45.13	27.54
JOH411	John	Male	1	Porcupine	2.38	1	6115	10583	30836	47534	35.92	15.95
JOH412	John	Male	0		0.52	1	7535	18121	103459	129115	26.62	26.62
JOH413	John	Male	1	Buffalo	1.74	0	3169	3364	6307	12840	10.61	8.63
JOH414	John	Male	0		1.42	1	3136	7678	22871	33685	7.91	6.04
JOH415	John	Male	0		1.36	1	7548	19552	90698	117798	41.14	39.91
JOH416	John	Male	0		0.98	1	4961	5059	17409	27429	14.09	14.09
JOH417	John	Male	1	Eland	2.54	0	3065	1686	287	5038	21.22	11.34
JOH418	John	Male	0		0.7	0	4100	5168	18287	27555	6.36	6.36
JOH419	John	Male	0		1.64	0	7580	17966	97314	122860	69.29	29.23
JOH42	John	Male	0		3.433333333	1	1253	748	1215	3216	9.19	9.19
JOH420	John	Male	0		2.26	1	7643	16151	117494	141288	39.15	39.15
JOH421	John	Male	0		1.96	0	348	229	3668	4245	2.92	1.58
JOH422	John	Male	0		0.78	0	4446	8213	43589	56248	4.3	4.3
JOH424	John	Male	0		1.7	1	7346	17401	66841	91588	51.62	27.21
JOH425	John	Male	1	Zebra	3.64	0	788	948	2065	3801	4.95	5.15
JOH426	John	Male	0		0.6	1	5302	5452	11009	21763	12.51	12.51
JOH429	John	Male	0		1.98	0	5657	5979	17168	28804	36.09	14.92
JOH43	John	Male	0		3.3	0	1113	777	2619	4509	7.78	6.52
JOH431	John	Male	0		2.58	0	7860	18705	93930	120495	54.39	54.39
JOH434	John	Male	0		0	0	6883	11729	45956	64568	26.2	44.79
JOH439	John	Male	0		5.38	1	5217	12024	78222	95463	17.9	14.3
JOH44	John	Male	0		1.166666667	1	527	62	1734	2323	2.92	1.58
JOH441	John	Male	0		2.96	1	4728	8887	68659	82274	22.9	13.51
JOH443	John	Male	0		1.66	1	2891	956	2437	6284	13.51	9.62
JOH444	John	Male	0		2.56	1	6199	4504	2167	12870	27.72	27.72
JOH445	John	Male	0		3.224444444	1	5541	2932	5049	13522	9.62	9.62
JOH446	John	Male	0		1.22	1	7344	12529	94424	114297	36.5	36.5
JOH45	John	Male	0		1.933333333	1	325	0	10	335	7.91	7.91
JOH450	John	Male	0		2.92	1	6073	8701	6919	21693	17.68	17.68
JOH453	John	Male	1	Warthog	1.84	0	109	5	20191	20305	2.55	2.55
JOH456	John	Male	0		0.68	0	3314	1357	20616	25287	15.57	15.57
JOH459	John	Male	0		2	1	7389	18358	103816	129563	77.07	21.51
JOH46	John	Male	0		0.5	0	475	0	0	475	2.92	2.92
JOH460	John	Male	0		0.36	0	7303	14412	75834	97549	13.58	15.57
JOH461	John	Male	0		2.98	1	4336	4827	10292	19455	28.85	16.14
JOH464	John	Male	0		2.26	1	5811	5848	16051	27710	36.17	12.51
JOH465	John	Male	1	Ostrich	0.8	1	1669	630	3294	5593	6.04	14.51
JOH466	John	Male	0		1.54	1	246	0	0	246	6.67	5.15
JOH468	John	Male	0		0.42	1	3456	1184	6932	11572	12.59	12.59
JOH470	John	Male	0		1.14	0	5392	7980	47962	61334	20.36	20.36
JOH472	John	Male	0		1.3	0	6624	7115	62713	76452	33.5	33.5
JOH474	John	Male	0		1.8	0	6440	4717	66134	77291	37.5	30.21
JOH475	John	Male	0		1.86	0	7231	9899	30415	47545	42.74	42.74
JOH477	John	Male	0		1.26	0	465	0	622	1087	2.92	2.92
JOH479	John	Male	0		1.96	1	3220	3359	14225	20804	7.78	7.78
JOH483	John	Male	1	Unknown	2.8	1	7851	16187	30261	54299	58.94	53.2
JOH487	John	Male	1	Hartebeest	1.78	1	4542	7566	13224	25332	23.33	11.51
JOH489	John	Male	1	Zebra	2.32	0	5346	7338	56281	68965	16.32	14.58
JOH491	John	Male	0		3.32	0	6971	10020	67035	84026	20.89	35.56
JOH493	John	Male	0		1.2	0	7719	22423	86612	116754	118.7	31.09
JOH495	John	Male	1	Eland	1.36	0	2530	2215	7189	11934	13.73	13.73
JOH496	John	Male	1	Eland	0	0	1002	78	26	1106	6.52	6.52
JOH498	John	Male	0		1.533333333	0	7797	17282	60160	85239	42.69	40.63
JOH5	John	Male	0		0.56	1	7387	16080	33847	57314	25.54	25.54
JOH500	John	Male	0		2.46	0	7105	10035	12003	29143	43.98	33.35
JOH502	John	Male	1	Eland	0.76	1	721	736	5411	6868	4.3	4.3
JOH504	John	Male	1	Eland	2.06	0	36	0	0	36	2.92	1.58
JOH505	John	Male	1	Zebra	2.38	1	309	0	25	334	3.54	2.55
JOH52	John	Male	0		1.7	1	2238	1393	2354	5985	10.79	10.12
JOH56	John	Male	1	Ostrich	0	1	1355	329	77	1761	7.38	7.38
JOH57	John	Male	0		3.8	1	4088	4604	45801	54493	3.54	3.54
JOH58	John	Male	0		1.4	1	309	96	135	540	8.63	8.28
JOH59	John	Male	0		0	1	1978	1300	1213	4491	7.52	7.52
JOH62	John	Male	1	Ostrich	0.466666667	0	2257	2609	6784	11650	10.51	13.44
JOH63	John	Male	0		0	1	7860	23186	135052	166098	80.69	168.33
JOH65	John	Male	0		0.933333333	1	2217	973	379	3569	8.51	13.73
JOH66	John	Male	0		5.8	0	574	120	9	703	2.92	1.58
JOH67	John	Male	0		1.433333333	0	6843	17046	15924	39813	64.21	37.58
JOH68	John	Male	0		0.566666667	0	2485	1428	5822	9735	7.91	15.57
JOH70	John	Male	0		1.3	0	906	68	0	974	11.42	11.42
JOH71	John	Male	1	Ostrich	4.066666667	1	5794	10165	33037	48996	28.29	6.67
JOH72	John	Male	0		1	0	6357	15243	50014	71614	6.36	6.52
JOH74	John	Male	0		4.48	1	6367	13022	21345	40734	20.94	20.94
JOH75	John	Male	1	Hartebeest	1.333333333	0	462	837	6456	7755	2.55	2.55
JOH88	John	Male	1	Ostrich	0.366666667	1	101	2	0	103	2.92	3.54
JOH9	John	Male	0		0.566666667	0	7573	15436	55721	78730	14.92	32.16
JOS1	Josie	Female	1	Unknown	0.790909091	0	582	50	683	1315	5.52	5.52
JOS100	Josie	Female	0		2.618181818	0	1913	1526	2667	6106	12.59	12.51
JOS101	Josie	Female	0		1.072727273	1	2086	820	837	3743	11.77	9.3
JOS103	Josie	Female	0		0.836363636	1	2663	2757	4251	9671	8.51	8.51
JOS105	Josie	Female	0		1.145454545	0	1907	2955	21389	26251	6.96	4.74
JOS108	Josie	Female	0		0.290909091	0	7504	17457	122509	147470	15.95	15.95
JOS11	Josie	Female	1	Kudu	2.818181818	0	1560	1732	9988	13280	4.53	4.53
JOS110	Josie	Female	0		1.072727273	0	6955	17937	81008	105900	10.79	10.79
JOS113	Josie	Female	1	Kudu	3.266666667	0	356	0	0	356	6.04	5.52
JOS114	Josie	Female	1	Eland	0.845454545	1	1204	337	583	2124	6.04	6.04
JOS116	Josie	Female	0		2.511111111	1	5343	6212	8424	19979	18.34	18.34
JOS117	Josie	Female	1	Kudu	2.231578947	0	378	18	0	396	3.81	3.81
JOS118	Josie	Female	1	Elephant	4.311111111	1	7545	16479	35125	59149	75.78	41.74
JOS119	Josie	Female	0		3.055555556	0	7860	21656	53866	83382	94.3	77.22
JOS121	Josie	Female	0		1.136363636	1	6216	7391	22067	35674	18.07	11.77
JOS122	Josie	Female	1	Kudu	0.990909091	0	603	4	3902	4509	2.55	4.74
JOS123	Josie	Female	0		1.363636364	0	1479	22	0	1501	6.36	5.15
JOS124	Josie	Female	0		1.018181818	0	43	0	0	43	2.12	2.12
JOS125	Josie	Female	0		0.445454545	1	6825	10522	88027	105374	6.04	6.04
JOS126	Josie	Female	1	Kudu	1.957894737	1	325	180	174	679	3.81	3.81
JOS127	Josie	Female	1	Unknown	1.945454545	0	490	96	8	594	2.92	2.12
JOS129	Josie	Female	1	Zebra	1.636363636	1	4786	9800	105171	119757	12.02	9.19
JOS130	Josie	Female	1	Eland	1.374358974	0	5663	12111	30118	47892	18.56	13.66
JOS132	Josie	Female	1	Warthog	2.255555556	1	7860	21055	100389	129304	65.36	65.36
JOS138	Josie	Female	1	Hartebeest	1.154545455	0	243	0	383	626	5.15	5.15
JOS140	Josie	Female	1	Hartebeest	2.109090909	1	1359	125	38	1522	6.52	3.81
JOS143	Josie	Female	1	Hartebeestx2	4.772727273	1	5054	9675	19226	33955	12.75	8.75
JOS145	Josie	Female	1	Ostrich	1.518181818	1	2856	4859	14358	22073	8.51	8.51
JOS147	Josie	Female	1	Ostrich	1.018181818	1	464	0	108	572	4.74	4.74
JOS150	Josie	Female	1	Buffalo	1.426666667	0	3885	5051	8710	17646	3.81	3.81
JOS152	Josie	Female	1	Kudu	0.863636364	0	92	0	0	92	5.15	5.15
JOS154	Josie	Female	1	Warthog	1.218181818	1	1256	630	247	2133	13.44	5.7
JOS155	Josie	Female	1	Hartebeest	2.354545455	1	7859	22897	117224	147980	96.56	66.92
JOS156	Josie	Female	1	Kudu	1.863636364	0	599	0	0	599	4.74	4.74
JOS158	Josie	Female	1	Ostrich	1.018181818	1	4004	2855	987	7846	5.7	5.7
JOS159	Josie	Female	0		1.409090909	1	6326	5786	46520	58632	32.72	16.81
JOS162	Josie	Female	1	Buffalo	4.211111111	0	1360	505	152	2017	19.46	4.74
JOS163	Josie	Female	1	Warthog	4.2	1	82	0	0	82	3.54	3.54
JOS164	Josie	Female	0		2.027272727	1	773	2	0	775	3.54	3.54
JOS165	Josie	Female	1	Warthog	3.666666667	1	46	487	529	1062	2.12	2.12
JOS166	Josie	Female	1	Ostrich	1.963636364	0	127	0	0	127	2.55	2.55
JOS170	Josie	Female	1	Hartebeest	1.345454545	1	2185	1748	5562	9495	11.51	6.96
JOS171	Josie	Female	1	Warthog	1.663636364	1	7828	23207	111901	142936	144.46	44.3
JOS172	Josie	Female	0		1.281818182	1	6741	12675	100356	119772	32.16	30.7
JOS173	Josie	Female	1	Hartebeest	2.472727273	1	7065	18306	105235	130606	23.51	23.51
JOS175	Josie	Female	0		1.745454545	0	5450	15021	107224	127695	13.44	12.35
JOS176	Josie	Female	1	Hartebeest	1.263636364	1	1337	654	14446	16437	5.7	5.7
JOS178	Josie	Female	1	Buffalo	1.918181818	1	6	0	0	6	3.54	2.92
JOS180	Josie	Female	1	Buffalo x2	3.090909091	0	484	54	0	538	3.54	3.54
JOS181	Josie	Female	1	Elephant	1.272727273	0	1215	1642	3807	6664	5.52	4.3
JOS185	Josie	Female	0		0.772727273	0	3261	795	273	4329	11.34	11.34
JOS193	Josie	Female	0		1.490909091	0	7860	22587	109650	140097	84.9	67.31
JOS194	Josie	Female	1	Kudu	4.144444444	1	7640	17454	96472	121566	60.91	38.5
JOS195	Josie	Female	0		2.018181818	1	4577	8345	19978	32900	2.55	9.92
JOS199	Josie	Female	1	Buffalo	2.3	0	521	61	1219	1801	4.53	3.81
JOS200	Josie	Female	0		1.636363636	1	1755	32	13774	15561	10.61	8.75
JOS201	Josie	Female	1	Hartebeest	2.28	0	2399	8927	74223	85549	4.3	2.12
JOS202	Josie	Female	1	Hartebeest	2.906666667	0	2940	1672	25078	29690	9.82	9.82
JOS21	Josie	Female	1	Eland	4.211111111	0	812	454	21318	22584	5.15	2.55
JOS24	Josie	Female	1	Eland	1.954545455	0	6179	5899	22403	34481	27.61	21.51
JOS29	Josie	Female	1	Eland	1.1	0	4177	4001	55224	63402	16.51	16.51
JOS33	Josie	Female	1	Eland	0.827272727	0	6073	11877	17928	35878	6.52	6.52
JOS36	Josie	Female	1	Buffalo	1.022222222	1	2176	732	234	3142	6.04	6.04
JOS38	Josie	Female	1	Kudu	1.1	1	6970	15905	130481	153356	25.74	25.74
JOS39	Josie	Female	1	Kudu	3.436363636	1	1399	978	1534	3911	2.92	2.55
JOS40	Josie	Female	1	Kudu	3.945454545	1	4218	10745	100415	115378	26.88	8.51
JOS41	Josie	Female	1	Kudu	1.663636364	0	6345	16335	25664	48344	21.97	17.51
JOS43	Josie	Female	1	Eland	1.918181818	0	3827	11666	92581	108074	6.36	5.7
JOS47	Josie	Female	1	Hartebeest	1.990909091	1	265	0	3066	3331	5.15	2.55
JOS48	Josie	Female	1	Eland	1.063636364	1	7860	23317	196167	227344	83.49	83.49
JOS50	Josie	Female	1	Kudu	2.754545455	1	4107	9861	89759	103727	7.52	15.89
JOS52	Josie	Female	0		0.418181818	1	6333	4267	18876	29476	13.58	13.58
JOS53	Josie	Female	1	Eland	2.981818182	1	5339	12906	84374	102619	35.11	6.67
JOS55	Josie	Female	0		2.118181818	0	5833	13947	93289	113069	13.95	13.95
JOS56	Josie	Female	1	Kudu	3.794736842	1	278	12	3486	3776	3.54	3.54
JOS58	Josie	Female	0		1.163636364	1	3047	2199	2139	7385	10.61	10.61
JOS6	Josie	Female	0		2.384210526	1	181	0	0	181	7.91	4.95
JOS60	Josie	Female	0		2	1	2749	1991	16319	21059	16.51	6.36
JOS62	Josie	Female	0		1.445454545	0	7860	20010	98317	126187	137.1	59.75
JOS63	Josie	Female	1	Eland	3.266666667	1	4906	11252	3597	19755	107.27	11.07
JOS64	Josie	Female	0		1.809090909	0	1180	493	435	2108	3.54	3.54
JOS66	Josie	Female	0		1.627272727	0	475	251	2544	3270	4.74	3.81
JOS68	Josie	Female	0		1.054545455	0	69	0	0	69	3.81	2.55
JOS7	Josie	Female	0		3.253333333	1	223	0	0	223	4.53	4.53
JOS70	Josie	Female	1	Eland	1.163636364	0	7578	10756	88635	106969	48.09	38.68
JOS72	Josie	Female	0		1.563636364	1	6130	4885	1614	12629	32.07	18.67
JOS73	Josie	Female	0		1.963636364	1	1298	1028	6796	9122	6.36	4.3
JOS79	Josie	Female	1	Small Ant	2.218181818	0	102	0	0	102	5.52	5.52
JOS8	Josie	Female	0		1.936363636	0	231	493	687	1411	2.55	2.55
JOS80	Josie	Female	0		2.147368421	0	252	10	0	262	6.04	5.52
JOS82	Josie	Female	1	Kudu	1.781818182	1	46	0	0	46	4.74	2.92
JOS83	Josie	Female	1	Buffalo	4.255555556	1	32	0	0	32	4.53	4.53
JOS87	Josie	Female	1	Buffalo	1.372727273	1	7853	17820	30918	56591	71.47	51.93
JOS88	Josie	Female	0		2.963636364	1	7860	17370	43979	69209	122.48	58.33
JOS92	Josie	Female	0		2.409090909	0	3744	9993	77014	90751	12.35	9.62
JOS95	Josie	Female	0		2.618181818	1	6911	15288	25343	47542	28.71	21.27
JOS96	Josie	Female	0		0.663636364	1	4430	5480	5788	15698	14.92	14.92
JOS97	Josie	Female	0		1.572727273	0	4703	2957	37270	44930	13.44	6.96
JOS98	Josie	Female	1	Kudu	2.090909091	0	195	0	0	195	3.54	2.92
JOS99	Josie	Female	1	Hartebeest	1.254545455	0	7850	23416	163815	195081	40.48	40.48
ROY1	Roy	Male	1	Kudu	2.533333333	1	25	0	0	25	3.54	2.92
ROY105	Roy	Male	0		0.86	1	5476	6247	40748	52471	14.51	14.51
ROY106	Roy	Male	1	Kudu	1.26	1	381	17	5479	5877	4.95	4.95
ROY107	Roy	Male	0		1.02	0	447	280	3649	4376	11.34	4.53
ROY108	Roy	Male	1	Kudu	1.32	0	5	0	0	5	3.54	3.54
ROY109	Roy	Male	0		2.24	1	3324	1304	7266	11894	5.15	5.15
ROY11	Roy	Male	0		2.3	0	19	134	660	813	4.95	3.54
ROY110	Roy	Male	0		3.2	1	2346	781	966	4093	9.92	9.92
ROY112	Roy	Male	1	Warthog	0.7	1	367	3	750	1120	1.58	1.58
ROY113	Roy	Male	0		1.1	1	7229	18074	82104	107407	19.81	13.51
ROY114	Roy	Male	1	Kudu	0.48	0	1451	230	187	1868	4.74	4.74
ROY115	Roy	Male	0		2.36	1	7390	13212	85366	105968	28.71	18.67
ROY116	Roy	Male	0		0.36	1	3960	3384	16445	23789	3.54	3.54
ROY117	Roy	Male	0		1.52	1	7233	13061	178396	198690	48.97	30.7
ROY119	Roy	Male	0		1.82	1	5340	4088	68771	78199	17.22	17.22
ROY12	Roy	Male	0		3.866666667	0	221	0	0	221	3.81	3.81
ROY121	Roy	Male	0		1.6	0	307	0	0	307	12.35	2.55
ROY123	Roy	Male	0		2.54	0	6746	14703	99731	121180	31.5	15.51
ROY127	Roy	Male	0		3.08	1	3952	3505	8909	16366	14.71	18.34
ROY129	Roy	Male	0		1.62	1	7860	20079	130027	157966	56.48	52.37
ROY13	Roy	Male	0		2.566666667	0	50	0	0	50	4.3	2.55
ROY132	Roy	Male	1	Kudu	1.16	1	1	20	12676	12697	1.58	2.55
ROY135	Roy	Male	0		0.66	1	4399	6166	67729	78294	5.52	5.52
ROY14	Roy	Male	0		0	1	2298	554	7000	9852	7.52	7.52
ROY142	Roy	Male	0		1.16	1	4777	9030	20109	33916	13.21	5.7
ROY145	Roy	Male	0		2	1	7852	12485	26422	46759	61.66	61.66
ROY147	Roy	Male	0		3.66	1	7856	14391	25159	47406	54.12	54.12
ROY149	Roy	Male	0		1.62	1	7860	14619	25531	48010	56.57	56.57
ROY151	Roy	Male	0		5.06	0	2386	2786	3985	9157	16.32	10.12
ROY153	Roy	Male	0		3.4	0	6457	12517	45837	64811	17.68	9.62
ROY156	Roy	Male	0		2.56	0	3482	3941	21334	28757	12.35	12.35
ROY159	Roy	Male	0		0	1	4812	9824	77004	91640	6.52	6.52
ROY16	Roy	Male	1	Hartebeest	4.266666667	0	7860	23568	180389	211817	116.95	115.96
ROY164	Roy	Male	0		0.56	1	5746	4225	16238	26209	14.58	14.58
ROY166	Roy	Male	0		3.24	1	624	77	6	707	3.54	3.54
ROY167	Roy	Male	1	Ostrich	1.74	1	364	234	83	681	2.55	2.55
ROY168	Roy	Male	1	Kudu	3.5	1	0	0	1962	1962	2.92	2.92
ROY177	Roy	Male	0		3.3	0	7689	21053	31172	59914	37.48	26.5
ROY178	Roy	Male	1	Hartebeest	3.22	0	6924	15351	128663	150938	25.39	25.39
ROY179	Roy	Male	1	Eland	3.84	0	7674	20011	167109	194794	115.21	36.17
ROY180	Roy	Male	0		1.14	1	7540	20074	155014	182628	30.5	30.5
ROY181	Roy	Male	1	Warthog	3.52	0	4732	11722	101931	118385	6.52	6.52
ROY184	Roy	Male	0		3.76	0	2586	1557	6319	10462	16.14	12.35
ROY187	Roy	Male	0		2.04	0	7374	13821	34308	55503	32.6	28.85
ROY192	Roy	Male	0		1.86	0	16	23	2060	2099	1.58	1.58
ROY193	Roy	Male	0		4.58	1	6808	19469	116003	142280	11.51	4.53
ROY194	Roy	Male	1	Zebra	1.2	1	3376	3508	21846	28730	9.62	6.96
ROY195	Roy	Male	0		2.18	1	2693	2842	8472	14007	7.11	2.55
ROY197	Roy	Male	0		1.8	0	7269	20777	117606	145652	22.46	22.46
ROY20	Roy	Male	0		1.88	1	1225	349	147	1721	7.78	5.7
ROY200	Roy	Male	0		0.46	0	7544	17922	103592	129058	29.54	29.54
ROY201	Roy	Male	1	Kudu	0.52	0	1738	115	27	1880	15.12	15.12
ROY205	Roy	Male	1	Kudu	1.96	0	1633	1883	2110	5626	3.54	7.78
ROY209	Roy	Male	0		3.788888889	1	7840	20755	50637	79232	56.5	56.5
ROY210	Roy	Male	1	Kudu	2.144444444	1	0	0	0	0	4.53	1.58
ROY212	Roy	Male	1	Ostrich	2.08	0	7831	21839	145025	174695	51.62	36.17
ROY220	Roy	Male	0		2.54	0	7711	14216	77489	99416	87.91	45.39
ROY225	Roy	Male	1	Eland	1.18	0	2487	1285	2937	6709	4.53	4.53
ROY24	Roy	Male	0		2.68	1	5727	4140	1237	11104	16.87	16.87
ROY25	Roy	Male	0		0.28	1	3432	1410	5944	10786	13.51	13.51
ROY26	Roy	Male	1	Ostrich	0.52	0	6778	17985	95133	119896	16.51	16.51
ROY31	Roy	Male	0		1.88	0	792	184	1175	2151	6.36	5.7
ROY33	Roy	Male	0		0.72	0	4123	2074	30887	37084	14.16	14.16
ROY34	Roy	Male	0		4.32	1	246	0	0	246	4.3	3.54
ROY35	Roy	Male	0		1.7	1	2635	1621	20609	24865	17.9	4.95
ROY38	Roy	Male	0		3.48	0	1687	128	0	1815	23.03	9.51
ROY44	Roy	Male	0		1.88	0	2355	4943	30965	38263	3.54	3.81
ROY46	Roy	Male	0		2.42	0	406	29	0	435	9.3	6.96
ROY47	Roy	Male	0		0.22	0	851	262	695	1808	4.3	4.3
ROY48	Roy	Male	0		0.92	1	1562	308	38	1908	7.91	5.7
ROY53	Roy	Male	0		4.42	0	2821	4336	8062	15219	19.3	9.19
ROY57	Roy	Male	0		6.78	1	1882	809	0	2691	6.96	4.53
ROY61	Roy	Male	0		1.34	1	1793	603	179	2575	8.51	9.51
ROY65	Roy	Male	0		0.94	0	4249	8882	63798	76929	15.51	2.55
ROY67	Roy	Male	0		0.22	1	1282	876	607	2765	4.53	14.92
ROY68	Roy	Male	0		1.34	1	1357	1	0	1358	27.72	14.51
ROY69	Roy	Male	0		0.84	1	2185	1154	36397	39736	6.36	7.11
ROY7	Roy	Male	0		1.9	1	176	2	577	755	2.92	2.12
ROY72	Roy	Male	0		0.766666667	1	7835	16757	50813	75405	38.35	49.5
ROY74	Roy	Male	0		1.58	1	1932	1422	2106	5460	10.7	4.3
ROY77	Roy	Male	1	Kudu	1.86	0	725	1652	8387	10764	8.51	2.55
ROY8	Roy	Male	0		3.333333333	1	1174	271	73	1518	6.52	4.3
ROY80	Roy	Male	0		1.06	0	6852	9208	14652	30712	25.7	25.7
ROY81	Roy	Male	1	Hartebeest	3.677777778	1	536	2	0	538	7.11	5.15
ROY82	Roy	Male	0		2.3	0	2475	812	1294	4581	22.33	22.33
ROY91	Roy	Male	0		0.3	0	6867	12373	43205	62445	18.18	18.18
ROY92	Roy	Male	1	Kudu	2.68	1	17	12	237	266	5.7	2.12
ROY93	Roy	Male	0		4	1	7291	11480	42290	61061	49.52	10.79
ROY97	Roy	Male	0		3.34	1	7423	11552	42470	61445	46.74	14.58
