# Supplementary material for: Effects of Vegetation Structure on the Location of Lion Kill Sites in African Thicket
Source: PLoS One. 2016 Feb 24;11(2):e0149098. doi: 10.1371/journal.pone.0149098 (PMC4766088; doi:10.1371/journal.pone.0149098)
Supplement: S2 Dataset — (CSV) [file pone.0149098.s003.csv]

GPS Cluster	Lion ID	State (kill (1) or non-kill (0))	Prey species	Prey sex	Average wind speed precedding GPS cluster	Moon present (1) or absent (0)	Viewshed 50m	Viewshed 50 to 100m	Viewshed 100 to 300m	Viewshed 300m	Distance to downwind cover
AAR10	Aardlam	1	Kudu	Male	2.327272727	1	272	124	29	425	2.55
AAR107	Aardlam	0	aResting		0.845454545	1	169	54	14474	14697	2.55
AAR109	Aardlam	1	Hartebeest	Female	2.733333333	1	1550	78	1265	2893	11.51
AAR118	Aardlam	0	aResting		2.822222222	1	1800	1325	5623	8748	12.35
AAR12	Aardlam	0	aResting		0.509090909	1	7860	23568	232438	263866	113.58
AAR127	Aardlam	0	aResting		1.672727273	0	7651	20006	83174	110831	82.05
AAR128	Aardlam	0	aResting		0.855555556	0	7847	22806	163967	194620	43.98
AAR130	Aardlam	1	Warthog	Male	3.455555556	1	3232	5323	23141	31696	19.81
AAR131	Aardlam	1	Kudu	Female	2.944444444	1	8	180	8257	8445	2.12
AAR134	Aardlam	0	aResting		4.222222222	0	3553	9448	76508	89509	9.62
AAR135	Aardlam	0	aResting		1.654545455	1	518	133	2911	3562	4.3
AAR136	Aardlam	1	Hartebeest	Female	0.4	0	568	99	0	667	3.81
AAR137	Aardlam	0	aResting		2.433333333	1	2281	552	1129	3962	11.6
AAR138	Aardlam	0	aResting		1.688888889	0	1439	346	197	1982	7.11
AAR139	Aardlam	1	Ostrich	Male	3.233333333	0	4	0	0	4	3.54
AAR141	Aardlam	1	Ostrich	Male	1.427272727	0	5	0	1317	1322	2.55
AAR142	Aardlam	1	Zebra	Female (juvenile)	3.155555556	0	7860	23554	152553	183967	85.35
AAR143	Aardlam	0	aResting		4.922222222	0	5663	11449	43023	60135	9.92
AAR145	Aardlam	1	Hartebeest	Female	5.133333333	1	6904	12629	35891	55424	43.34
AAR147	Aardlam	0	aResting		4.311111111	0	4466	3102	12393	19961	14.23
AAR151	Aardlam	0	aResting		6.4	1	7186	12584	38126	57896	57.12
AAR152	Aardlam	0	aResting		4.411111111	1	4655	2837	13774	21266	12.9
AAR154	Aardlam	1	Warthog	Female	4.977777778	1	0	17	41	58	2.55
AAR155	Aardlam	0	aResting		1.136363636	1	340	0	0	340	5.7
AAR156	Aardlam	0	aResting		1.845454545	1	3797	2152	5254	11203	22.46
AAR157	Aardlam	1	Ostrich	Male	2.272727273	1	3914	2242	175	6331	8.51
AAR159	Aardlam	1	Warthog	Male	3.588888889	1	4728	5192	4908	14828	45.04
AAR160	Aardlam	0	aResting		0.245454545	0	6227	8675	55596	70498	11.85
AAR162	Aardlam	0	aResting		4.245454545	1	0	0	0	0	6.36
AAR164	Aardlam	0	aResting		4.211111111	0	7354	16481	63167	87002	24.55
AAR165	Aardlam	0	aResting		1.845454545	0	1080	460	1998	3538	7.65
AAR166	Aardlam	0	aResting		2.018181818	0	3304	1552	1386	6242	25.54
AAR169	Aardlam	0	aResting		1.372727273	1	352	0	9855	10207	7.52
AAR173	Aardlam	1	Kudu	Male	4.422222222	1	7857	23377	201430	232664	60.05
AAR177	Aardlam	1	Kudu	Male	1.990909091	0	160	0	0	160	3.81
AAR178	Aardlam	0	aResting		4.277777778	1	7426	15417	65415	88258	46.48
AAR179	Aardlam	0	aResting		1.854545455	1	369	0	0	369	5.15
AAR18	Aardlam	0	aResting		1.981818182	0	146	0	9	155	2.92
AAR180	Aardlam	1	Kudu	Male	3.833333333	0	5426	9883	97111	112420	50.82
AAR181	Aardlam	1	Ostrich	Male	1.3	0	2	0	0	2	4.53
AAR184	Aardlam	1	Kudu	Male	3.388888889	0	47	0	26	73	6.52
AAR19	Aardlam	0	aResting		0.7	0	483	88	0	571	3.54
AAR192	Aardlam	0	aResting		1.836363636	1	58	0	598	656	3.54
AAR196	Aardlam	1	Kudu	Male	6.977777778	1	119	0	4	123	6.36
AAR199	Aardlam	0	aResting		1.411111111	0	7344	20306	123318	150968	20.55
AAR2	Aardlam	1	Kudu	Female	2.188888889	0	62	1443	3391	4896	3.54
AAR200	Aardlam	1	Kudu	Female	3.977777778	0	637	153	4695	5485	5.7
AAR205	Aardlam	0	aResting		1.409090909	1	151	0	0	151	2.55
AAR207	Aardlam	0	aResting		1.7	0	3202	6007	66317	75526	9.92
AAR210	Aardlam	0	aResting		1.954545455	1	0	0	0	0	2.12
AAR211	Aardlam	1	Hartebeest	Male	4.333333333	0	159	0	1253	1412	3.81
AAR215	Aardlam	1	Kudu	Male	3.488888889	0	331	299	9677	10307	2.92
AAR216	Aardlam	1	Hartebeest	Male	0.863636364	1	243	0	0	243	2.92
AAR218	Aardlam	1	Kudu	Male	5.277777778	0	23	54	3130	3207	2.92
AAR23	Aardlam	1	Kudu	Male	4.066666667	0	118	2	0	120	2.92
AAR3	Aardlam	1	Kudu	Male	1.236363636	0	1458	960	5716	8134	2.12
AAR39	Aardlam	1	Hartebeest	Male	1.836363636	0	7371	17975	29118	54464	41.72
AAR41	Aardlam	0	aResting		2.522222222	1	104	0	0	104	3.81
AAR42	Aardlam	1	Kudu	Male	4.1	0	41	2	0	43	3.54
AAR43	Aardlam	1	Buffalo	Male	3.322222222	0	49	32	0	81	4.3
AAR44	Aardlam	0	aResting		3.677777778	0	5206	7331	14664	27201	13.95
AAR45	Aardlam	0	aResting		1.845454545	0	4173	10695	85919	100787	7.52
AAR46	Aardlam	1	Kudu	Male	2.388888889	1	1331	1702	3194	6227	11.51
AAR47	Aardlam	1	Buffalo	Male	0.522222222	1	60	0	0	60	2.92
AAR49	Aardlam	1	Kudu	Female	2.281818182	1	835	142	22	999	4.74
AAR51	Aardlam	0	aResting		1.981818182	0	484	410	6343	7237	9.92
AAR52	Aardlam	0	aResting		0.988888889	1	7380	14628	88430	110438	15.57
AAR54	Aardlam	0	aResting		1.445454545	0	5952	7161	4525	17638	19.51
AAR55	Aardlam	0	aResting		0.3	1	4268	3201	4876	12345	8.86
AAR56	Aardlam	0	aResting		1.209090909	0	7097	14535	52853	74485	44.95
AAR58	Aardlam	0	aResting		5.477777778	0	6270	8208	70671	85149	42.81
AAR59	Aardlam	0	aResting		3.466666667	0	5403	9776	73500	88679	18.56
AAR61	Aardlam	0	aResting		3.944444444	0	6490	6610	9845	22945	31.09
AAR63	Aardlam	0	aResting		1.290909091	1	5839	4971	7006	17816	6.52
AAR65	Aardlam	0	aResting		1.044444444	1	6980	18803	89061	114844	14.09
AAR66	Aardlam	1	Ostrich	Male	2.4	1	157	0	0	157	2.92
AAR67	Aardlam	1	Eland	Female	1.990909091	1	1370	1513	21679	24562	3.54
AAR7	Aardlam	0	aResting		1.063636364	0	101	0	0	101	2.55
AAR71	Aardlam	1	Warthog	Male	2.222222222	0	83	173	19855	20111	4.3
AAR73	Aardlam	0	aResting		2.522222222	1	3534	1629	15	5178	12.51
AAR75	Aardlam	0	aResting		3.122222222	1	5566	12157	45920	63643	12.75
AAR79	Aardlam	0	aResting		4.733333333	1	5608	10036	20611	36255	20.55
AAR8	Aardlam	1	Kudu	Male	3.311111111	1	86	5	63	154	2.12
AAR83	Aardlam	0	aResting		2.109090909	0	179	0	3626	3805	7.11
AAR84	Aardlam	0	aResting		1.054545455	1	1073	913	21155	23141	3.81
AAR88	Aardlam	0	aResting		1.818181818	1	36	3	37	76	2.92
AAR89	Aardlam	0	aResting		5.544444444	0	5351	5088	16240	26679	31.85
AAR9	Aardlam	0	aResting		4.111111111	1	2202	2754	4218	9174	5.52
AAR90	Aardlam	0	aResting		3.544444444	0	5890	6850	20996	33736	36.5
AAR91	Aardlam	0	aResting		5.6	0	7713	20806	131482	160001	46.57
AAR92	Aardlam	0	aResting		1.454545455	0	7639	12968	43287	63894	44.64
AAR93	Aardlam	1	Warthog	Female	3.877777778	1	200	0	0	200	3.81
AAR94	Aardlam	1	Kudu	Male	1.8	1	21	0	0	21	3.54
GIN107	Gina	0	aResting		0.836363636	1	5217	7024	1600	13841	13.44
GIN111	Gina	0	aResting		2.511111111	1	5623	8747	53476	67846	16.99
GIN116	Gina	0	aResting		0.845454545	1	22	0	0	22	4.53
GIN117	Gina	1	Kudu	Female	1.988888889	0	152	73	11	236	6.36
GIN121	Gina	0	aResting		2.6	1	606	52	1846	2504	4.53
GIN122	Gina	1	Zebra	Female (juvenile)	1.655555556	0	7512	21442	86891	115845	87.91
GIN123	Gina	0	aResting		2.063636364	1	4816	3015	11290	19121	18.4
GIN126	Gina	1	Kudu	Female	1.645454545	1	271	5977	32813	39061	2.55
GIN129	Gina	1	Kudu	Female	0.881818182	1	171	7	506	684	2.55
GIN130	Gina	0	aResting		1.409090909	1	282	0	0	282	7.78
GIN135	Gina	1	Eland	Male	0.644444444	0	5663	12111	30118	47892	13.66
GIN138	Gina	1	Warthog	Male	1.986666667	1	7860	21055	100389	129304	65.36
GIN142	Gina	1	Hartebeest	Male	3.318181818	1	7839	20814	102174	130827	64.72
GIN145	Gina	0	aResting		0.618181818	0	5480	13793	95954	115227	14.58
GIN147	Gina	1	Kudu	Female	2.109090909	1	96	8	1367	1471	3.81
GIN149	Gina	1	Ostrich	Male	2.3	0	2856	4859	14358	22073	14.71
GIN156	Gina	1	Ostrich	Female	1.218181818	1	4794	11423	21159	37376	85
GIN157	Gina	1	Eland	Male	3.755555556	0	7674	20011	167109	194794	115.21
GIN160	Gina	1	Ostrich	Female	1.018181818	1	4004	2855	987	7846	5.7
GIN161	Gina	1	Ostrich	Female	1.490909091	0	388	129	192	709	3.54
GIN163	Gina	0	aResting		2.844444444	0	479	0	2442	2921	3.54
GIN164	Gina	0	aResting		4.488888889	1	72	32	4855	4959	3.81
GIN165	Gina	0	aResting		1.736363636	0	490	1299	17571	19360	5.7
GIN166	Gina	1	Ostrich	Male	1.654545455	1	2427	6327	26075	34829	12.35
GIN167	Gina	0	aResting		1.4	1	349	438	11502	12289	4.53
GIN168	Gina	0	aResting		1.690909091	1	749	14	3933	4696	3.54
GIN169	Gina	0	aResting		2.709090909	1	3021	2668	7955	13644	16.26
GIN171	Gina	1	Ostrich	Male	1.472727273	0	6279	13810	46508	66597	47.21
GIN173	Gina	0	aResting		0.963636364	0	1860	4000	51481	57341	4.3
GIN174	Gina	0	aResting		1.963636364	0	7532	17976	104717	130225	57.94
GIN175	Gina	0	aResting		1.381818182	0	7352	14494	60841	82687	29.23
GIN177	Gina	1	Hartebeest	Female	1.345454545	1	2185	1748	5562	9495	11.51
GIN180	Gina	0	aResting		2.089473684	0	5638	14342	104005	123985	58.69
GIN182	Gina	1	Hartebeest	Male	1.263636364	1	1337	654	14446	16437	5.7
GIN185	Gina	1	Ostrich	Male	1.918181818	1	3752	7173	52341	63266	7.11
GIN188	Gina	1	Eland	Female	2.072727273	0	4431	10072	92736	107239	12.35
GIN189	Gina	1	Ostrich	Male	3.090909091	0	4553	5346	10928	20827	9.51
GIN191	Gina	0	aResting		4.277777778	1	7853	21070	81339	110262	49.02
GIN192	Gina	1	Eland	Female (juvenile)	3.755555556	1	6341	15747	40522	62610	9.3
GIN194	Gina	1	Ostrich	Male	2.127272727	0	7831	21839	145025	174695	51.62
GIN195	Gina	1	Kudu	Female	0.363636364	0	2668	5028	1327	9023	8.28
GIN197	Gina	0	aResting		1.014285714	1	1629	804	34309	36742	8.63
GIN200	Gina	0	aResting		3.122222222	1	7799	14159	68761	90719	62.76
GIN203	Gina	1	Eland	Female	4.845454545	1	2487	1285	2937	6709	6.52
GIN211	Gina	1	Warthog	Female	0.733333333	0	4519	6832	36292	47643	17.51
GIN212	Gina	1	Warthog	Female	2.333333333	0	82	0	0	82	4.53
GIN213	Gina	0	aResting		1.284210526	0	3603	1105	591	5299	15.89
GIN215	Gina	0	aResting		1.8	0	372	574	1643	2589	3.54
GIN216	Gina	0	aResting		0.290909091	1	7	0	0	7	2.55
GIN217	Gina	0	aResting		2.955555556	0	10	9	223	242	4.3
GIN218	Gina	0	aResting		1.512	0	20	0	47	67	1.58
GIN219	Gina	1	Eland	Female	2.272727273	1	645	417	19319	20381	3.54
GIN220	Gina	0	aResting		1.618181818	1	4121	4549	29328	37998	14.58
GIN221	Gina	0	aResting		1.063636364	1	12	0	0	12	1.58
GIN224	Gina	0	aResting		1.490909091	0	7860	22867	110307	141034	88.33
GIN225	Gina	1	Kudu	Female	4.144444444	1	7640	17454	96472	121566	60.91
GIN226	Gina	0	aResting		1.836363636	1	7561	21223	116944	145728	33.35
GIN227	Gina	1	Eland	Female	1.8	0	252	0	270	522	6.52
GIN230	Gina	1	Buffalo	Female	2.3	0	521	61	1219	1801	4.53
GIN231	Gina	1	Hartebeest	Female	1.763636364	1	6662	19582	106167	132411	107.23
GIN233	Gina	1	Hartebeest	Male	3.366666667	0	2940	1672	25078	29690	16.69
GIN234	Gina	0	aResting		4.033333333	0	8	40	4856	4904	3.54
GIN235	Gina	0	aResting		1.327272727	1	41	0	7	48	5.7
GIN236	Gina	0	aResting		0.981818182	1	36	0	0	36	2.92
GIN237	Gina	0	aResting		1.427272727	1	105	8	417	530	1.58
GIN239	Gina	0	aResting		2.5	1	35	127	632	794	1.58
GIN240	Gina	0	aResting		4.566666667	1	166	0	13	179	9.62
GIN241	Gina	0	aResting		2.721052632	0	5	0	0	5	3.81
GIN243	Gina	0	aResting		3.255555556	1	123	0	0	123	2.55
GIN244	Gina	0	aResting		0.663636364	0	3339	476	0	3815	3.54
GIN245	Gina	0	aResting		4.455555556	1	352	0	0	352	11.6
GIN247	Gina	0	aResting		1.472727273	0	3811	4470	50780	59061	29.3
GIN248	Gina	1	Hartebeest	Male	2.794736842	0	5098	9275	21402	35775	17.85
GIN250	Gina	1	Hartebeest	Male	6.055555556	1	3366	4011	38857	46234	18.34
GIN34	Gina	0	aResting		1.018181818	1	6181	11305	51033	68519	12.9
GIN35	Gina	0	aResting		5.177777778	0	7006	7395	59370	73771	41.02
GIN36	Gina	0	aResting		1.054545455	0	1979	571	174	2724	4.74
GIN39	Gina	1	Kudu	Female	1.245454545	0	7254	19367	171738	198359	77.54
GIN4	Gina	1	Kudu	Female	4.422222222	0	6125	15418	62011	83554	108.22
GIN40	Gina	1	Hartebeest	Female	1.472727273	0	2483	3241	4165	9889	8.51
GIN41	Gina	1	Kudu	Male	1.555555556	0	3318	1004	92	4414	22.15
GIN42	Gina	1	Kudu	Male	3.911111111	0	602	199	767	1568	10.7
GIN47	Gina	1	Warthog	Male	3.677777778	0	263	0	0	263	3.81
GIN49	Gina	1	Kudu	Male	1.845454545	0	1880	1481	35595	38956	7.78
GIN52	Gina	1	Kudu	Male	0.245454545	1	7771	21688	179320	208779	36.91
GIN53	Gina	1	Hartebeest	Female	2.244444444	0	929	73	188	1190	3.54
GIN54	Gina	1	Ostrich	Male	0.972727273	0	6202	9005	36610	51817	16.51
GIN55	Gina	1	Kudu	Male	1.445454545	0	8	45	1381	1434	1.58
GIN56	Gina	1	Kudu	Male	3.845454545	1	30	0	0	30	5.7
GIN59	Gina	1	Buffalo	Female	1.9	1	7819	22980	153660	184459	88.12
GIN63	Gina	1	Kudu	Female	1.088888889	1	1427	525	471	2423	2.12
GIN68	Gina	1	Kudu	Male	0.9	0	1003	810	296	2109	1.58
GIN70	Gina	0	aResting		1.444444444	1	1379	432	10598	12409	3.54
GIN72	Gina	0	aResting		1.863636364	1	7852	14415	16023	38290	47.63
GIN73	Gina	0	aResting		3.355555556	1	6421	11734	54116	72271	51.29
GIN74	Gina	0	aResting		1.936363636	1	2455	1950	7096	11501	17.1
GIN76	Gina	0	aResting		2.063636364	1	339	0	0	339	4.95
GIN77	Gina	0	aResting		2.7	0	2910	5176	31500	39586	5.7
GIN81	Gina	0	aResting		4.022222222	1	6460	10197	51700	68357	32.5
GIN83	Gina	0	aResting		4.255555556	0	3602	2662	1787	8051	18.34
GIN85	Gina	0	aResting		2.466666667	0	6585	15713	43276	65574	12.02
GIN88	Gina	1	Kudu	Female	1.054545455	0	17	0	0	17	3.54
GIN93	Gina	1	Kudu	Female	0.518181818	0	249	3	295	547	4.3
GIN95	Gina	0	aResting		2.072727273	0	7497	20795	116498	144790	44.75
GIN97	Gina	1	Kudu	Female	0.245454545	1	2825	1917	8037	12779	9.19
JES10	Jess	1	Ostrich	Male	1.563636364	1	3530	1653	261	5444	14.23
JES101	Jess	1	Eland	Female	1.755555556	1	2675	6998	57163	66836	11.07
JES102	Jess	0	aResting		1.922222222	0	5376	5797	11053	22226	22.51
JES103	Jess	0	aResting		0.422222222	0	7810	16440	114718	138968	49.38
JES104	Jess	1	Kudu	Male	2.355555556	0	437	26	195	658	2.12
JES105	Jess	1	Ostrich	Male	2.466666667	1	579	70	4	653	2.55
JES107	Jess	0	aResting		0.655555556	1	7843	23118	115532	146493	44.66
JES109	Jess	0	aResting		1.011111111	1	82	0	393	475	4.3
JES110	Jess	1	Ostrich	Male	2.122222222	0	731	1	0	732	4.95
JES113	Jess	0	aResting		4.244444444	0	7651	13650	61001	82302	57.99
JES114	Jess	0	aResting		1.5	0	2622	764	989	4375	4.95
JES115	Jess	0	aResting		0.633333333	0	5566	7843	8215	21624	14.58
JES116	Jess	1	Ostrich	Male	1	0	3776	5036	8211	17023	4.95
JES117	Jess	0	aResting		1.733333333	1	6746	13683	69456	89885	105.36
JES118	Jess	1	Ostrich	Male	1.277777778	1	2522	3220	6849	12591	2.92
JES119	Jess	1	Hartebeest	Male	2.166666667	0	132	4	160	296	2.92
JES12	Jess	1	Kudu	Male	3.555555556	1	4155	5770	14006	23931	22.19
JES120	Jess	0	aResting		2.677777778	1	1003	373	1847	3223	15.51
JES124	Jess	1	Hartebeest	Male	2.355555556	0	3866	6922	25170	35958	3.54
JES125	Jess	1	Ostrich	Male	4.211111111	1	1073	156	388	1617	6.96
JES126	Jess	1	Ostrich	Female	1.977777778	0	2465	2236	1879	6580	10.79
JES127	Jess	1	Eland	Male	4.288888889	0	2390	3170	5368	10928	8.28
JES129	Jess	1	Hartebeest	Female	2.866666667	0	290	0	0	290	5.7
JES130	Jess	1	Ostrich	Female	2.144444444	0	82	180	5414	5676	2.92
JES133	Jess	1	Ostrich	Male	3.6	0	2319	2690	1934	6943	6.36
JES134	Jess	1	Ostrich	Male	3.222222222	0	4195	7027	15784	27006	19.56
JES135	Jess	0	aResting		2.022222222	0	5010	5178	11096	21284	35.11
JES136	Jess	1	Hartebeest	Female	1.888888889	0	431	4	0	435	3.81
JES137	Jess	1	Eland	Male	1.533333333	0	4080	8926	21458	34464	9.19
JES138	Jess	0	aResting		1.677777778	1	7834	16154	73924	97912	59.11
JES141	Jess	0	aResting		0.544444444	0	539	1994	25364	27897	3.54
JES142	Jess	1	Ostrich	Male	3.135294118	1	310	2	0	312	10.61
JES145	Jess	0	aResting		0.633333333	1	1604	4516	16398	22518	6.52
JES146	Jess	1	Ostrich	Male	4.477777778	0	985	882	27218	29085	4.53
JES15	Jess	0	aResting		0.463636364	0	209	0	0	209	2.55
JES150	Jess	1	Kudu	Male	1.555555556	1	1845	570	64	2479	7.91
JES153	Jess	0	aResting		1.144444444	0	5606	12752	63253	81611	10.61
JES154	Jess	1	Zebra	Female (juvenile)	1.833333333	0	951	239	480	1670	8.86
JES155	Jess	1	Warthog	Female	0.7	0	4792	7605	29412	41809	10.51
JES156	Jess	1	Kudu	Female	3.266666667	0	73	0	0	73	4.74
JES158	Jess	0	aResting		0.277777778	0	85	0	0	85	1.58
JES160	Jess	1	Ostrich	Male	1.377777778	1	14	0	1235	1249	3.54
JES162	Jess	1	Warthog	Male	0.966666667	0	359	4	5048	5411	10.12
JES163	Jess	0	aResting		1.6	0	1755	1506	45014	48275	14.09
JES164	Jess	0	aResting		1.841176471	0	6084	10683	9850	26617	38.89
JES166	Jess	1	Ostrich	Male	3.311111111	0	472	70	3516	4058	7.91
JES167	Jess	1	Ostrich	Male	1.166666667	1	53	0	0	53	2.12
JES168	Jess	1	Kudu	Male	0.666666667	0	295	4	30	329	3.54
JES172	Jess	1	Ostrich	Male	1.666666667	1	28	0	0	28	2.55
JES173	Jess	1	Ostrich	Male	5.8	1	7088	16210	52427	75725	26.88
JES174	Jess	0	aResting		1.466666667	1	160	1	2001	2162	4.74
JES175	Jess	0	aResting		0.633333333	0	5601	10398	25864	41863	17.73
JES176	Jess	1	Hartebeest	Male	0.833333333	0	7860	23096	91484	122440	119.11
JES179	Jess	0	aResting		3.366666667	1	7860	23443	163715	195018	105.44
JES180	Jess	0	aResting		0.733333333	0	3161	2685	841	6687	19.3
JES181	Jess	0	aResting		1.433333333	1	2566	1348	424	4338	9.19
JES182	Jess	1	Ostrich	Male	1.233333333	0	159	0	0	159	4.3
JES183	Jess	1	Kudu	Male	2.2	1	812	374	2794	3980	2.92
JES185	Jess	0	aResting		2.266666667	1	7860	23276	96624	127760	65.91
JES187	Jess	0	aResting		2.333333333	1	6065	5505	15201	26771	16.14
JES189	Jess	0	aResting		1.3	0	5408	8093	73487	86988	12.75
JES191	Jess	0	aResting		2.466666667	0	5421	6452	44765	56638	25.89
JES194	Jess	1	Buffalo	Male	0.6	0	2099	1787	1031	4917	6.36
JES198	Jess	1	Ostrich	Male	0.8	0	3754	2295	4	6053	8.86
JES200	Jess	0	aResting		2	1	5568	9385	7319	22272	23.93
JES202	Jess	1	Eland	Male	2.6	1	5088	12231	88587	105906	27.1
JES203	Jess	0	aResting		1.733333333	1	7404	16948	108835	133187	37.66
JES204	Jess	0	aResting		4	0	6642	15686	103199	125527	49.74
JES205	Jess	1	Ostrich	Male	3.6	1	30	25	1548	1603	4.74
JES208	Jess	1	Ostrich	Female	2.9	0	4360	3141	2812	10313	6.52
JES209	Jess	0	aResting		0.866666667	0	6163	4715	10368	21246	41.02
JES210	Jess	0	aResting		3.6	1	4441	7217	15809	27467	31.85
JES213	Jess	1	Buffalo	Male	4.533333333	0	3169	3364	6307	12840	25.47
JES219	Jess	1	Eland	Male	1.333333333	1	7012	15340	63020	85372	41.86
JES220	Jess	0	aResting		1.1	1	4957	4653	16269	25879	13.21
JES221	Jess	1	Eland	Female	1.566666667	0	3065	1686	287	5038	21.22
JES223	Jess	0	aResting		1	1	5587	6057	15788	27432	17.68
JES224	Jess	0	aResting		4.866666667	0	7459	14197	68758	90414	21.69
JES226	Jess	1	Zebra	Female	2.1	0	1241	569	5025	6835	2.55
JES227	Jess	0	aResting		1.466666667	0	7816	19772	87754	115342	50.34
JES228	Jess	0	aResting		1.4	1	6699	11252	46773	64724	98.65
JES232	Jess	0	aResting		0.466666667	0	263	0	0	263	7.11
JES235	Jess	1	Ostrich	Female	0.533333333	1	691	8	0	699	4.53
JES237	Jess	1	Eland	Female (juvenile)	2.4	0	948	475	4260	5683	3.81
JES238	Jess	0	aResting		0.8	1	176	0	75	251	2.92
JES239	Jess	0	aResting		4.266666667	0	7826	17307	66986	92119	106.94
JES240	Jess	0	aResting		3.066666667	0	7860	19096	87478	114434	59.11
JES242	Jess	0	aResting		0.833333333	0	6929	11977	40940	59846	27.61
JES244	Jess	0	aResting		2.366666667	1	7548	17261	73207	98016	47.46
JES245	Jess	0	aResting		0.433333333	0	6853	12118	45048	64019	25.35
JES246	Jess	0	aResting		5.6	1	7208	17260	97988	122456	35.76
JES247	Jess	0	aResting		1.666666667	0	2178	3321	13725	19224	25.74
JES248	Jess	0	aResting		3.666666667	1	4024	3581	8228	15833	24.05
JES249	Jess	1	Hartebeest	Male	1.966666667	1	6417	13615	123993	144025	24.05
JES250	Jess	0	aResting		2.422962963	1	2920	1583	21851	26354	9.92
JES251	Jess	0	aResting		2.9	1	6606	4142	37192	47940	21.22
JES252	Jess	0	aResting		3.8	0	2933	2179	7430	12542	2.12
JES254	Jess	0	aResting		2.133333333	1	5167	4454	3032	12653	21.55
JES255	Jess	0	aResting		2.9	1	7762	22238	131343	161343	34.12
JES257	Jess	0	aResting		1.6	0	3408	3898	10269	17575	4.95
JES258	Jess	0	aResting		6.666666667	0	2729	3399	5554	11682	9.19
JES259	Jess	0	aResting		2.866666667	1	4193	11486	62682	78361	118.88
JES260	Jess	1	Eland	Female (juvenile)	2.1	1	123	667	1865	2655	4.3
JES261	Jess	0	aResting		1.066666667	1	2348	2352	11593	16293	10.51
JES264	Jess	0	aResting		0	0	29	0	0	29	2.55
JES265	Jess	0	aResting		5.866666667	1	5976	11072	68966	86014	29.91
JES267	Jess	0	aResting		1.133333333	0	4928	11069	64538	80535	2.55
JES268	Jess	0	aResting		0.833333333	0	1279	5776	62712	69767	7.91
JES270	Jess	0	aResting		2.837662338	1	635	1299	12580	14514	4.74
JES271	Jess	0	aResting		0	0	5555	4761	8630	18946	17.1
JES273	Jess	1	Ostrich	Male	1.033333333	1	1669	630	3294	5593	14.51
JES275	Jess	1	Hartebeest	Male	0.7	1	4567	7766	22154	34487	12.75
JES276	Jess	1	Ostrich	Male	2.666666667	0	2390	4167	4609	11166	2.92
JES278	Jess	0	aResting		1.766666667	0	6695	12690	28853	48238	23.03
JES279	Jess	0	aResting		2.266666667	1	981	1646	31537	34164	5.15
JES28	Jess	1	Hartebeest	Female	0.745454545	0	7262	12159	59413	78834	12.51
JES280	Jess	0	aResting		0.966666667	0	7859	23110	106234	137203	75.63
JES281	Jess	0	aResting		1.366666667	0	6798	14744	80810	102352	22.46
JES283	Jess	1	Hartebeest	Male	4.9	1	2706	4640	18966	26312	5.15
JES284	Jess	0	aResting		2.766666667	0	2301	1775	10759	14835	14.58
JES287	Jess	0	aResting		1.7	0	7782	8881	31136	47799	54.23
JES29	Jess	0	aResting		1.563636364	1	241	9	490	740	5.7
JES291	Jess	0	aResting		1.233333333	0	5568	9254	26191	41013	20.51
JES293	Jess	0	aResting		2.166666667	1	6904	16080	80046	103030	28.71
JES294	Jess	0	aResting		2.866666667	1	5846	12884	88658	107388	30.93
JES3	Jess	0	aResting		3.496	0	2039	396	121	2556	17.39
JES30	Jess	1	Hartebeest	Male	3.477777778	0	0	0	0	0	5.15
JES34	Jess	0	aResting		1.354545455	1	300	386	45465	46151	6.52
JES4	Jess	1	Ostrich	Male	3.955555556	1	1951	4598	29941	36490	2.92
JES43	Jess	1	Hartebeest	Male	4.3	0	21	14	1	36	4.3
JES44	Jess	0	aResting		3.655555556	0	7303	12300	20649	40252	39.22
JES47	Jess	1	Ostrich	Male	2.313333333	1	269	0	133	402	5.7
JES48	Jess	0	aResting		1.136363636	0	7490	21974	150906	180370	11.85
JES50	Jess	0	aResting		3.5	1	3392	130	639	4161	12.75
JES51	Jess	1	Hartebeest	Female	1.054545455	1	2847	5018	7659	15524	2.12
JES57	Jess	1	Kudu	Male	1.190909091	0	336	12	14	362	5.7
JES60	Jess	0	aResting		1.009090909	0	4034	2348	724	7106	8.51
JES68	Jess	1	Ostrich	Male	0.290909091	1	4087	9167	66309	79563	4.3
JES69	Jess	1	Zebra	Male	0.990909091	0	3821	3620	3423	10864	9.62
JES72	Jess	1	Eland	Female	2.427272727	0	5542	7667	41266	54475	24.91
JES77	Jess	1	Hartebeest	Male	1.836363636	1	2933	7649	62153	72735	5.7
JES79	Jess	1	Ostrich	Male	2.066666667	0	523	1317	4092	5932	3.54
JES8	Jess	0	aResting		1.5	1	1200	35	773	2008	9.82
JES80	Jess	0	aResting		1.511111111	0	6829	12588	61551	80968	15.7
JES81	Jess	1	Hartebeest	Female	2.264705882	1	547	75	0	622	5.52
JES82	Jess	1	Ostrich	Male	1.866666667	1	1211	367	972	2550	5.52
JES83	Jess	1	Hartebeest	Female	1.077777778	1	454	733	2145	3332	3.54
JES84	Jess	1	Ostrich	Male	0.433333333	1	20	0	0	20	1.58
JES85	Jess	1	Ostrich	Female	2.411111111	1	253	0	0	253	6.52
JES87	Jess	0	aResting		1.244444444	0	1303	64	0	1367	17.68
JES88	Jess	0	aResting		2.888888889	0	2209	2908	7557	12674	5.7
JES9	Jess	0	aResting		1.9	1	2635	2555	8967	14157	12.51
JES90	Jess	0	aResting		1.733333333	0	3328	1001	11820	16149	11.51
JES91	Jess	1	Eland	Female	1.511111111	1	282	325	3969	4576	4.95
JES94	Jess	1	Hartebeest	Male	1.466666667	0	48	0	0	48	4.95
JES96	Jess	1	Kudu	Female	1.266666667	0	1092	187	78	1357	7.52
JES97	Jess	1	Ostrich	Female	0.266666667	0	109	1	649	759	2.55
JES98	Jess	1	Kudu	Female	2.541176471	1	289	209	51	549	6.52
JOH105	John	1	Zebra	Female (juvenile)	1.833333333	0	5051	9999	65327	80377	26.95
JOH106	John	0	aResting		0.933333333	0	5768	12369	46148	64285	10.61
JOH11	John	0	aResting		1.733333333	0	5479	5530	3523	14532	19.66
JOH12	John	0	aResting		1.6	0	3899	1868	607	6374	10.51
JOH127	John	1	Hartebeest	Female	1.766666667	0	7860	23567	134099	165526	100.88
JOH133	John	1	Ostrich	Male	3.38	0	4435	5441	10679	20555	14.92
JOH136	John	1	Hartebeest	Male	1.64	1	7797	17666	70680	96143	116.74
JOH137	John	0	aResting		0	0	541	1	0	542	3.54
JOH138	John	1	Hartebeest	Female	1.816666667	0	7626	12165	38773	58564	47.57
JOH139	John	0	aResting		0.82	1	7860	23330	99665	130855	78.26
JOH14	John	0	aResting		1.333333333	0	4232	2633	1505	8370	17.68
JOH140	John	1	Zebra	Female (juvenile)	0.78	1	846	249	0	1095	2.92
JOH146	John	0	aResting		5.775	0	2259	38	505	2802	14.98
JOH149	John	1	Kudu	Male	0	1	188	17	585	790	3.54
JOH151	John	0	aResting		2.98	1	3704	77	317	4098	6.36
JOH152	John	0	aResting		0.52	0	3556	139	271	3966	8.86
JOH154	John	0	aResting		0.26	0	970	12	0	982	7.11
JOH155	John	0	aResting		1.18	0	911	9	0	920	12.9
JOH156	John	1	Warthog	Male	0.3	0	269	0	133	402	3.54
JOH157	John	1	Kudu	Male	6.62	1	133	0	0	133	2.92
JOH158	John	0	aResting		0.8	0	7860	23559	143112	174531	96.59
JOH159	John	0	aResting		2.68	1	7805	19951	143945	171701	62.23
JOH161	John	0	aResting		3.84	1	3200	79	296	3575	12.75
JOH164	John	0	aResting		0	1	3611	99	261	3971	9.3
JOH165	John	0	aResting		2.68	1	3813	130	335	4278	27.9
JOH169	John	1	Kudu	Male	1.18	0	486	42	0	528	3.81
JOH17	John	0	aResting		0	0	7304	14823	47101	69228	32.6
JOH170	John	0	aResting		0.675	1	119	248	1669	2036	1.58
JOH172	John	0	aResting		1.58	0	545	0	0	545	8.28
JOH173	John	0	aResting		3.825	0	2632	1964	1454	6050	20.65
JOH175	John	0	aResting		1.94	0	6048	8340	14966	29354	19.51
JOH176	John	1	Kudu	Male	1.42	0	336	12	14	362	5.7
JOH178	John	0	aResting		1.22	0	3384	207	166	3757	11.42
JOH180	John	0	aResting		1.82	1	5178	6145	15721	27044	12.75
JOH182	John	0	aResting		0.22	1	4467	3073	1167	8707	13.29
JOH184	John	0	aResting		0.84	0	7357	21403	126245	155005	17.22
JOH186	John	1	Eland	Female	0.28	0	679	296	297	1272	2.92
JOH187	John	0	aResting		2.36	0	1673	815	2139	4627	10.79
JOH189	John	0	aResting		0.7	1	5464	9341	31837	46642	12.1
JOH190	John	0	aResting		1.1	1	12	0	0	12	2.92
JOH192	John	0	aResting		0	0	2434	232	363	3029	7.52
JOH194	John	1	Zebra	Male	0.4	0	3821	3620	3423	10864	9.62
JOH196	John	1	Hartebeest	Male	3.06	1	7860	18200	70582	96642	129.43
JOH198	John	1	Zebra	Male	2.66	0	1289	235	11288	12812	2.92
JOH2	John	0	aResting		2.8	1	4801	5354	6847	17002	10.61
JOH20	John	0	aResting		2.5	1	5584	6214	383	12181	18.4
JOH200	John	1	Eland	Female	1.58	1	5542	7667	41266	54475	16.81
JOH201	John	0	aResting		0.74	0	2775	169	852	3796	14.92
JOH202	John	0	aResting		2.18	0	1674	978	10527	13179	9.19
JOH207	John	0	aResting		2.24	1	3601	110	279	3990	9.19
JOH208	John	0	aResting		2.3	0	0	0	0	0	1.58
JOH213	John	0	aResting		2.24	0	257	0	24	281	2.12
JOH215	John	0	aResting		2.95	0	7047	14022	65385	86454	30.11
JOH222	John	0	aResting		0.28	0	7003	14390	91477	112870	36.83
JOH223	John	0	aResting		1.14	1	7302	14439	71990	93731	29.91
JOH224	John	0	aResting		0.84	1	1359	262	9961	11582	8.51
JOH226	John	0	aResting		1.1	0	2085	1509	3035	6629	20.26
JOH227	John	0	aResting		2.1	1	7476	16155	79564	103195	75.66
JOH23	John	0	aResting		4.433333333	1	2505	1682	236	4423	18.4
JOH230	John	0	aResting		3.133333333	0	877	230	593	1700	7.11
JOH231	John	0	aResting		2.44	1	7860	23505	103933	135298	140.01
JOH233	John	0	aResting		1.56	0	2738	494	6465	9697	11.07
JOH235	John	0	aResting		1.62	1	7837	18730	65044	91611	79.2
JOH238	John	1	Eland	Female	1.72	1	282	325	3969	4576	4.95
JOH240	John	0	aResting		3.54	0	7625	19507	54042	81174	22.46
JOH241	John	0	aResting		3.2	0	6448	13740	77156	97344	53.03
JOH244	John	1	Hartebeest	Male	3.175	0	6655	12345	37603	56603	22.77
JOH248	John	1	Ostrich	Male	0.8	0	1415	1602	3179	6196	3.81
JOH249	John	0	aResting		1.94	0	6407	14390	78370	99167	47.38
JOH25	John	0	aResting		0.966666667	0	1240	2123	29168	32531	6.36
JOH252	John	0	aResting		0.82	0	1865	1897	7063	10825	8.28
JOH254	John	0	aResting		1.48	0	5987	8256	25860	40103	33.5
JOH255	John	0	aResting		0.48	1	5781	5425	9955	21161	19.3
JOH256	John	0	aResting		0.54	0	92	0	0	92	4.74
JOH258	John	1	Eland	Female	1.6	1	2675	6998	57163	66836	3.54
JOH259	John	0	aResting		3.44	0	5341	5770	7887	18998	24.42
JOH26	John	0	aResting		1.1	1	1131	817	1370	3318	2.55
JOH260	John	0	aResting		2	0	3044	109	577	3730	13.51
JOH262	John	0	aResting		0.24	0	4501	9941	97001	111443	6.52
JOH264	John	1	Ostrich	Male	1.64	1	56	0	0	56	4.74
JOH265	John	1	Ostrich	Female	3.44	1	502	20	0	522	4.3
JOH268	John	0	aResting		1.9	0	1208	79	199	1486	6.52
JOH271	John	0	aResting		3.62	0	5837	10292	58609	74738	33.8
JOH272	John	0	aResting		1.02	0	2957	1316	430	4703	9.19
JOH274	John	0	aResting		1.9	0	3076	977	30174	34227	23.33
JOH275	John	0	aResting		3.02	1	3880	1620	23666	29166	21.22
JOH276	John	0	aResting		0.62	1	4317	5648	7923	17888	2.12
JOH277	John	1	Ostrich	Male	1.54	1	3776	5036	8211	17023	24.51
JOH278	John	0	aResting		1.82	1	7267	14916	72509	94692	136.3
JOH280	John	1	Ostrich	Male	2.14	0	230	378	323	931	11.51
JOH281	John	0	aResting		4.82	0	1573	1255	6587	9415	5.7
JOH282	John	0	aResting		1.72	1	3825	1831	28047	33703	20.8
JOH283	John	0	aResting		1.216666667	1	6	0	2302	2308	4.3
JOH284	John	1	Ostrich	Female	3.9	0	148	0	0	148	6.36
JOH285	John	0	aResting		3.98	1	6274	13508	45957	65739	2.55
JOH286	John	0	aResting		1.24	1	3318	4475	30253	38046	27.61
JOH289	John	1	Ostrich	Male	4.58	1	809	1239	553	2601	3.54
JOH290	John	1	Hartebeest	Male	2.38	0	3866	6922	25170	35958	3.54
JOH293	John	0	aResting		2.04	1	2447	60	416	2923	10.61
JOH294	John	0	aResting		1.86	1	3372	1282	35228	39882	24.75
JOH295	John	0	aResting		0.44	1	7860	23364	170441	201665	95.61
JOH299	John	1	Eland	Male	4.18	0	2390	3170	5368	10928	8.28
JOH3	John	0	aResting		2.2	1	323	5	2425	2753	6.04
JOH300	John	0	aResting		2.866666667	1	1620	712	890	3222	12.1
JOH301	John	0	aResting		1.38	0	2090	1024	36808	39922	4.3
JOH302	John	0	aResting		0.32	0	6883	10186	6193	23262	20.94
JOH303	John	0	aResting		0.48	0	4438	844	22905	28187	15.12
JOH304	John	0	aResting		0.54	0	3556	139	271	3966	8.86
JOH305	John	1	Hartebeest	Male	7.366666667	1	1570	1833	1038	4441	6.52
JOH306	John	0	aResting		0	0	1062	1100	30523	32685	6.52
JOH307	John	0	aResting		0.28	0	1413	1167	30869	33449	5.7
JOH309	John	1	Zebra	Female	3.733333333	0	1721	2568	9321	13610	5.7
JOH31	John	0	aResting		1.633333333	1	2912	1667	477	5056	21.69
JOH310	John	0	aResting		3.14	0	7370	12337	12812	32519	25.11
JOH312	John	0	aResting		1.74	0	3871	3387	14424	21682	33.89
JOH314	John	1	Eland	Male	1.74	1	4080	8926	21458	34464	8.51
JOH316	John	0	aResting		2.18	1	905	0	21146	22051	5.7
JOH318	John	0	aResting		0.6	0	1012	39	18673	19724	4.95
JOH32	John	0	aResting		0.933333333	1	88	135	34	257	2.92
JOH320	John	0	aResting		2.74	0	679	0	26216	26895	2.55
JOH322	John	0	aResting		4.44	1	4965	5201	63013	73179	2.55
JOH323	John	0	aResting		0.46	0	1605	651	3	2259	6.52
JOH324	John	1	Eland	Male	1.522222222	0	7849	21124	81707	110680	51.05
JOH325	John	0	aResting		2.12	1	1225	1239	30671	33135	7.91
JOH327	John	1	Hartebeest	Male	0.911111111	1	5302	10799	21752	37853	13.73
JOH328	John	0	aResting		1.3	1	1847	1321	7693	10861	5.7
JOH329	John	1	Eland	Male	2.54	1	499	5	36	540	7.91
JOH33	John	0	aResting		2.1	1	1093	517	3726	5336	17.73
JOH330	John	0	aResting		5.9	0	3517	9277	55838	68632	1.58
JOH331	John	1	Ostrich	Female	2.56	0	758	189	152	1099	2.55
JOH333	John	0	aResting		2.02	0	840	293	584	1717	7.38
JOH335	John	0	aResting		1.7	1	6175	10603	13304	30082	20.99
JOH337	John	1	Hartebeest	Male	3.016666667	0	632	1562	552	2746	2.92
JOH339	John	1	Kudu	Male	3.05	0	5911	9172	31746	46829	24.83
JOH34	John	0	aResting		4.933333333	0	1473	809	705	2987	9.3
JOH341	John	1	Hartebeest	Female	0.96	1	8	0	340	348	3.81
JOH343	John	1	Ostrich	Male	1.86	1	5400	6225	12897	24522	23.33
JOH344	John	1	Ostrich	Male	0	0	1440	2880	11039	15359	7.38
JOH345	John	1	Ostrich	Male	6.02	0	5944	11269	22575	39788	24.05
JOH347	John	1	Ostrich	Male	2.96	0	2337	2899	8836	14072	5.7
JOH349	John	1	Ostrich	Female	2.56	1	2046	1287	324	3657	6.96
JOH35	John	0	aResting		0	1	1361	23	121	1505	3.54
JOH350	John	0	aResting		0	0	71	0	0	71	2.55
JOH351	John	0	aResting		0.48	0	7860	23244	165285	196389	66.73
JOH358	John	0	aResting		0.68	0	1386	6231	48697	56314	2.92
JOH359	John	0	aResting		1.36	0	7048	12879	26647	46574	31.6
JOH36	John	0	aResting		0.766666667	1	2777	2404	9113	14294	7.38
JOH361	John	0	aResting		0.64	0	5970	9762	9666	25398	14.58
JOH365	John	0	aResting		1.96	0	6270	6746	40082	53098	37.48
JOH368	John	0	aResting		1.66	0	600	220	0	820	10.61
JOH369	John	0	aResting		3.92	0	2757	1712	2455	6924	14.23
JOH37	John	1	Ostrich	Male	3.533333333	0	3530	1653	261	5444	14.23
JOH370	John	0	aResting		0.26	1	721	332	1938	2991	4.95
JOH371	John	0	aResting		1.4	0	760	58	0	818	10.12
JOH373	John	0	aResting		2.38	0	2852	2975	4549	10376	14.3
JOH374	John	1	Ostrich	Male	1.66	0	946	2133	9239	12318	4.3
JOH375	John	0	aResting		2.86	0	483	48	0	531	6.96
JOH376	John	0	aResting		0.96	0	130	0	4	134	4.3
JOH378	John	1	Zebra	Female (juvenile)	0.64	0	928	565	181	1674	1.58
JOH379	John	0	aResting		1.44	0	722	581	1396	2699	4.74
JOH38	John	0	aResting		3.566666667	1	1074	500	3621	5195	2.92
JOH380	John	0	aResting		2.54	0	5470	5100	15348	25918	6.96
JOH381	John	1	Ostrich	Male	1.64	0	2896	3934	2839	9669	5.7
JOH382	John	1	Ostrich	Male	1.42	0	228	1	0	229	3.54
JOH383	John	1	Ostrich	Female	2.26	1	593	101	0	694	2.55
JOH384	John	0	aResting		1.86	0	2407	1001	53	3461	14.16
JOH385	John	1	Zebra	Female	1.56	1	7860	23302	129763	160925	154.52
JOH387	John	1	Kudu	Female (juvenile)	1.98	0	5666	10237	39524	55427	26.16
JOH391	John	0	aResting		1.42	0	4711	8886	22756	36353	18.56
JOH396	John	0	aResting		1.94	1	7622	16300	116461	140383	119.68
JOH399	John	0	aResting		1.96	0	6121	13548	77815	97484	17.85
JOH40	John	0	aResting		2.3	0	3999	8283	21984	34266	12.51
JOH406	John	1	Hartebeest	Female	2.46	0	7796	17883	108837	134516	52.71
JOH408	John	1	Zebra	Male	2.58	0	2419	2303	10472	15194	3.54
JOH409	John	1	Eland	Male	2.72	1	5088	12231	88587	105906	27.1
JOH410	John	0	aResting		1.04	1	7615	11961	46859	66435	45.13
JOH412	John	0	aResting		0.52	1	7535	18121	103459	129115	26.62
JOH413	John	1	Buffalo	Male	1.74	0	3169	3364	6307	12840	10.61
JOH414	John	0	aResting		1.42	1	3136	7678	22871	33685	7.91
JOH415	John	0	aResting		1.36	1	7548	19552	90698	117798	41.14
JOH416	John	0	aResting		0.98	1	4961	5059	17409	27429	14.09
JOH417	John	1	Eland	Female	2.54	0	3065	1686	287	5038	21.22
JOH418	John	0	aResting		0.7	0	4100	5168	18287	27555	6.36
JOH419	John	0	aResting		1.64	0	7580	17966	97314	122860	69.29
JOH42	John	0	aResting		3.433333333	1	1253	748	1215	3216	9.19
JOH420	John	0	aResting		2.26	1	7643	16151	117494	141288	39.15
JOH421	John	0	aResting		1.96	0	348	229	3668	4245	2.92
JOH422	John	0	aResting		0.78	0	4446	8213	43589	56248	4.3
JOH424	John	0	aResting		1.7	1	7346	17401	66841	91588	51.62
JOH425	John	1	Zebra	Male	3.64	0	788	948	2065	3801	4.95
JOH426	John	0	aResting		0.6	1	5302	5452	11009	21763	12.51
JOH429	John	0	aResting		1.98	0	5657	5979	17168	28804	36.09
JOH43	John	0	aResting		3.3	0	1113	777	2619	4509	7.78
JOH431	John	0	aResting		2.58	0	7860	18705	93930	120495	54.39
JOH434	John	0	aResting		0	0	6883	11729	45956	64568	26.2
JOH439	John	0	aResting		5.38	1	5217	12024	78222	95463	17.9
JOH44	John	0	aResting		1.166666667	1	527	62	1734	2323	2.92
JOH441	John	0	aResting		2.96	1	4728	8887	68659	82274	22.9
JOH443	John	0	aResting		1.66	1	2891	956	2437	6284	13.51
JOH444	John	0	aResting		2.56	1	6199	4504	2167	12870	27.72
JOH445	John	0	aResting		3.224444444	1	5541	2932	5049	13522	9.62
JOH446	John	0	aResting		1.22	1	7344	12529	94424	114297	36.5
JOH45	John	0	aResting		1.933333333	1	325	0	10	335	7.91
JOH450	John	0	aResting		2.92	1	6073	8701	6919	21693	17.68
JOH456	John	0	aResting		0.68	0	3314	1357	20616	25287	15.57
JOH459	John	0	aResting		2	1	7389	18358	103816	129563	77.07
JOH46	John	0	aResting		0.5	0	475	0	0	475	2.92
JOH460	John	0	aResting		0.36	0	7303	14412	75834	97549	13.58
JOH461	John	0	aResting		2.98	1	4336	4827	10292	19455	28.85
JOH464	John	0	aResting		2.26	1	5811	5848	16051	27710	36.17
JOH465	John	1	Ostrich	Male	0.8	1	1669	630	3294	5593	6.04
JOH466	John	0	aResting		1.54	1	246	0	0	246	6.67
JOH468	John	0	aResting		0.42	1	3456	1184	6932	11572	12.59
JOH470	John	0	aResting		1.14	0	5392	7980	47962	61334	20.36
JOH472	John	0	aResting		1.3	0	6624	7115	62713	76452	33.5
JOH474	John	0	aResting		1.8	0	6440	4717	66134	77291	37.5
JOH475	John	0	aResting		1.86	0	7231	9899	30415	47545	42.74
JOH477	John	0	aResting		1.26	0	465	0	622	1087	2.92
JOH479	John	0	aResting		1.96	1	3220	3359	14225	20804	7.78
JOH487	John	1	Hartebeest	Male	1.78	1	4542	7566	13224	25332	23.33
JOH489	John	1	Zebra	Female	2.32	0	5346	7338	56281	68965	16.32
JOH491	John	0	aResting		3.32	0	6971	10020	67035	84026	20.89
JOH493	John	0	aResting		1.2	0	7719	22423	86612	116754	118.7
JOH495	John	1	Eland	Male	1.36	0	2530	2215	7189	11934	13.73
JOH496	John	1	Eland	Female (juvenile)	0	0	1002	78	26	1106	6.52
JOH498	John	0	aResting		1.533333333	0	7797	17282	60160	85239	42.69
JOH5	John	0	aResting		0.56	1	7387	16080	33847	57314	25.54
JOH500	John	0	aResting		2.46	0	7105	10035	12003	29143	43.98
JOH502	John	1	Eland	Male	0.76	1	721	736	5411	6868	4.3
JOH504	John	1	Eland	Male	2.06	0	36	0	0	36	2.92
JOH505	John	1	Zebra	Female	2.38	1	309	0	25	334	3.54
JOH52	John	0	aResting		1.7	1	2238	1393	2354	5985	10.79
JOH57	John	0	aResting		3.8	1	4088	4604	45801	54493	3.54
JOH58	John	0	aResting		1.4	1	309	96	135	540	8.63
JOH59	John	0	aResting		0	1	1978	1300	1213	4491	7.52
JOH63	John	0	aResting		0	1	7860	23186	135052	166098	80.69
JOH65	John	0	aResting		0.933333333	1	2217	973	379	3569	8.51
JOH66	John	0	aResting		5.8	0	574	120	9	703	2.92
JOH67	John	0	aResting		1.433333333	0	6843	17046	15924	39813	64.21
JOH68	John	0	aResting		0.566666667	0	2485	1428	5822	9735	7.91
JOH70	John	0	aResting		1.3	0	906	68	0	974	11.42
JOH72	John	0	aResting		1	0	6357	15243	50014	71614	6.36
JOH74	John	0	aResting		4.48	1	6367	13022	21345	40734	20.94
JOH75	John	1	Hartebeest	Male	1.333333333	0	462	837	6456	7755	2.55
JOH9	John	0	aResting		0.566666667	0	7573	15436	55721	78730	14.92
JOS100	Josie	0	aResting		2.618181818	0	1913	1526	2667	6106	12.59
JOS101	Josie	0	aResting		1.072727273	1	2086	820	837	3743	11.77
JOS103	Josie	0	aResting		0.836363636	1	2663	2757	4251	9671	8.51
JOS105	Josie	0	aResting		1.145454545	0	1907	2955	21389	26251	6.96
JOS108	Josie	0	aResting		0.290909091	0	7504	17457	122509	147470	15.95
JOS11	Josie	1	Kudu	Male	2.818181818	0	1560	1732	9988	13280	4.53
JOS110	Josie	0	aResting		1.072727273	0	6955	17937	81008	105900	10.79
JOS116	Josie	0	aResting		2.511111111	1	5343	6212	8424	19979	18.34
JOS119	Josie	0	aResting		3.055555556	0	7860	21656	53866	83382	94.3
JOS121	Josie	0	aResting		1.136363636	1	6216	7391	22067	35674	18.07
JOS122	Josie	1	Kudu	Male	0.990909091	0	603	4	3902	4509	2.55
JOS123	Josie	0	aResting		1.363636364	0	1479	22	0	1501	6.36
JOS124	Josie	0	aResting		1.018181818	0	43	0	0	43	2.12
JOS125	Josie	0	aResting		0.445454545	1	6825	10522	88027	105374	6.04
JOS126	Josie	1	Kudu	Male	1.957894737	1	325	180	174	679	3.81
JOS129	Josie	1	Zebra	Male	1.636363636	1	4786	9800	105171	119757	12.02
JOS130	Josie	1	Eland	Male	1.374358974	0	5663	12111	30118	47892	18.56
JOS132	Josie	1	Warthog	Male	2.255555556	1	7860	21055	100389	129304	65.36
JOS138	Josie	1	Hartebeest	Male	1.154545455	0	243	0	383	626	5.15
JOS140	Josie	1	Hartebeest	Female	2.109090909	1	1359	125	38	1522	6.52
JOS143	Josie	1	Hartebeest	Female	4.772727273	1	5054	9675	19226	33955	12.75
JOS145	Josie	1	Ostrich	Male	1.518181818	1	2856	4859	14358	22073	8.51
JOS150	Josie	1	Buffalo	Female (juvenile)	1.426666667	0	3885	5051	8710	17646	3.81
JOS155	Josie	1	Hartebeest	Male	2.354545455	1	7859	22897	117224	147980	96.56
JOS156	Josie	1	Kudu	Male	1.863636364	0	599	0	0	599	4.74
JOS158	Josie	1	Ostrich	Female	1.018181818	1	4004	2855	987	7846	5.7
JOS159	Josie	0	aResting		1.409090909	1	6326	5786	46520	58632	32.72
JOS162	Josie	1	Buffalo	Male	4.211111111	0	1360	505	152	2017	19.46
JOS164	Josie	0	aResting		2.027272727	1	773	2	0	775	3.54
JOS166	Josie	1	Ostrich	Male	1.963636364	0	127	0	0	127	2.55
JOS170	Josie	1	Hartebeest	Female	1.345454545	1	2185	1748	5562	9495	11.51
JOS172	Josie	0	aResting		1.281818182	1	6741	12675	100356	119772	32.16
JOS173	Josie	1	Hartebeest	Male	2.472727273	1	7065	18306	105235	130606	23.51
JOS175	Josie	0	aResting		1.745454545	0	5450	15021	107224	127695	13.44
JOS176	Josie	1	Hartebeest	Male	1.263636364	1	1337	654	14446	16437	5.7
JOS178	Josie	1	Buffalo	Female (juvenile)	1.918181818	1	6	0	0	6	3.54
JOS180	Josie	1	Buffalo	Female	3.090909091	0	484	54	0	538	3.54
JOS185	Josie	0	aResting		0.772727273	0	3261	795	273	4329	11.34
JOS193	Josie	0	aResting		1.490909091	0	7860	22587	109650	140097	84.9
JOS194	Josie	1	Kudu	Female	4.144444444	1	7640	17454	96472	121566	60.91
JOS195	Josie	0	aResting		2.018181818	1	4577	8345	19978	32900	2.55
JOS199	Josie	1	Buffalo	Female	2.3	0	521	61	1219	1801	4.53
JOS200	Josie	0	aResting		1.636363636	1	1755	32	13774	15561	10.61
JOS201	Josie	1	Hartebeest	Male	2.28	0	2399	8927	74223	85549	4.3
JOS202	Josie	1	Hartebeest	Male	2.906666667	0	2940	1672	25078	29690	9.82
JOS36	Josie	1	Buffalo	Female	1.022222222	1	2176	732	234	3142	6.04
JOS38	Josie	1	Kudu	Male	1.1	1	6970	15905	130481	153356	25.74
JOS39	Josie	1	Kudu	Male	3.436363636	1	1399	978	1534	3911	2.92
JOS4	Josie	1	Kudu	Female	1.963636364	1	1472	559	135	2166	3.54
JOS41	Josie	1	Kudu	Male	1.663636364	0	6345	16335	25664	48344	21.97
JOS43	Josie	1	Eland	Male	1.918181818	0	3827	11666	92581	108074	6.36
JOS47	Josie	1	Hartebeest	Male	1.990909091	1	265	0	3066	3331	5.15
JOS48	Josie	1	Eland	Female	1.063636364	1	7860	23317	196167	227344	83.49
JOS5	Josie	1	Eland	Male	1.727272727	1	1232	251	14504	15987	5.15
JOS50	Josie	1	Kudu	Male	2.754545455	1	4107	9861	89759	103727	7.52
JOS52	Josie	0	aResting		0.418181818	1	6333	4267	18876	29476	13.58
JOS53	Josie	1	Eland	Male	2.981818182	1	5339	12906	84374	102619	35.11
JOS55	Josie	0	aResting		2.118181818	0	5833	13947	93289	113069	13.95
JOS56	Josie	1	Kudu	Female	3.794736842	1	278	12	3486	3776	3.54
JOS58	Josie	0	aResting		1.163636364	1	3047	2199	2139	7385	10.61
JOS6	Josie	0	aResting		2.384210526	1	181	0	0	181	7.91
JOS60	Josie	0	aResting		2	1	2749	1991	16319	21059	16.51
JOS62	Josie	0	aResting		1.445454545	0	7860	20010	98317	126187	137.1
JOS63	Josie	1	Eland	Female	3.266666667	1	4906	11252	3597	19755	107.27
JOS64	Josie	0	aResting		1.809090909	0	1180	493	435	2108	3.54
JOS66	Josie	0	aResting		1.627272727	0	475	251	2544	3270	4.74
JOS68	Josie	0	aResting		1.054545455	0	69	0	0	69	3.81
JOS7	Josie	0	aResting		3.253333333	1	223	0	0	223	4.53
JOS70	Josie	1	Eland	Male	1.163636364	0	7578	10756	88635	106969	48.09
JOS72	Josie	0	aResting		1.563636364	1	6130	4885	1614	12629	32.07
JOS73	Josie	0	aResting		1.963636364	1	1298	1028	6796	9122	6.36
JOS8	Josie	0	aResting		1.936363636	0	231	493	687	1411	2.55
JOS80	Josie	0	aResting		2.147368421	0	252	10	0	262	6.04
JOS82	Josie	1	Kudu	Female (juvenile)	1.781818182	1	46	0	0	46	4.74
JOS83	Josie	1	Buffalo	Male	4.255555556	1	32	0	0	32	4.53
JOS87	Josie	1	Buffalo	Male	1.372727273	1	7853	17820	30918	56591	71.47
JOS88	Josie	0	aResting		2.963636364	1	7860	17370	43979	69209	122.48
JOS92	Josie	0	aResting		2.409090909	0	3744	9993	77014	90751	12.35
JOS95	Josie	0	aResting		2.618181818	1	6911	15288	25343	47542	28.71
JOS96	Josie	0	aResting		0.663636364	1	4430	5480	5788	15698	14.92
JOS97	Josie	0	aResting		1.572727273	0	4703	2957	37270	44930	13.44
JOS98	Josie	1	Kudu	Male	2.090909091	0	195	0	0	195	3.54
JOS99	Josie	1	Hartebeest	Male	1.254545455	0	7850	23416	163815	195081	40.48
ROY1	Roy	1	Kudu	Male	2.533333333	1	25	0	0	25	3.54
ROY105	Roy	0	aResting		0.86	1	5476	6247	40748	52471	14.51
ROY106	Roy	1	Kudu	Female	1.26	1	381	17	5479	5877	4.95
ROY107	Roy	0	aResting		1.02	0	447	280	3649	4376	11.34
ROY108	Roy	1	Kudu	Male	1.32	0	5	0	0	5	3.54
ROY109	Roy	0	aResting		2.24	1	3324	1304	7266	11894	5.15
ROY11	Roy	0	aResting		2.3	0	19	134	660	813	4.95
ROY110	Roy	0	aResting		3.2	1	2346	781	966	4093	9.92
ROY113	Roy	0	aResting		1.1	1	7229	18074	82104	107407	19.81
ROY114	Roy	1	Kudu	Female	0.48	0	1451	230	187	1868	4.74
ROY115	Roy	0	aResting		2.36	1	7390	13212	85366	105968	28.71
ROY116	Roy	0	aResting		0.36	1	3960	3384	16445	23789	3.54
ROY117	Roy	0	aResting		1.52	1	7233	13061	178396	198690	48.97
ROY119	Roy	0	aResting		1.82	1	5340	4088	68771	78199	17.22
ROY12	Roy	0	aResting		3.866666667	0	221	0	0	221	3.81
ROY121	Roy	0	aResting		1.6	0	307	0	0	307	12.35
ROY123	Roy	0	aResting		2.54	0	6746	14703	99731	121180	31.5
ROY127	Roy	0	aResting		3.08	1	3952	3505	8909	16366	14.71
ROY129	Roy	0	aResting		1.62	1	7860	20079	130027	157966	56.48
ROY13	Roy	0	aResting		2.566666667	0	50	0	0	50	4.3
ROY132	Roy	1	Kudu	Male	1.16	1	1	20	12676	12697	1.58
ROY135	Roy	0	aResting		0.66	1	4399	6166	67729	78294	5.52
ROY14	Roy	0	aResting		0	1	2298	554	7000	9852	7.52
ROY142	Roy	0	aResting		1.16	1	4777	9030	20109	33916	13.21
ROY145	Roy	0	aResting		2	1	7852	12485	26422	46759	61.66
ROY147	Roy	0	aResting		3.66	1	7856	14391	25159	47406	54.12
ROY149	Roy	0	aResting		1.62	1	7860	14619	25531	48010	56.57
ROY151	Roy	0	aResting		5.06	0	2386	2786	3985	9157	16.32
ROY153	Roy	0	aResting		3.4	0	6457	12517	45837	64811	17.68
ROY156	Roy	0	aResting		2.56	0	3482	3941	21334	28757	12.35
ROY159	Roy	0	aResting		0	1	4812	9824	77004	91640	6.52
ROY164	Roy	0	aResting		0.56	1	5746	4225	16238	26209	14.58
ROY166	Roy	0	aResting		3.24	1	624	77	6	707	3.54
ROY167	Roy	1	Ostrich	Female	1.74	1	364	234	83	681	2.55
ROY177	Roy	0	aResting		3.3	0	7689	21053	31172	59914	37.48
ROY179	Roy	1	Eland	Male	3.84	0	7674	20011	167109	194794	115.21
ROY180	Roy	0	aResting		1.14	1	7540	20074	155014	182628	30.5
ROY181	Roy	1	Warthog	Female (juvenile)	3.52	0	4732	11722	101931	118385	6.52
ROY184	Roy	0	aResting		3.76	0	2586	1557	6319	10462	16.14
ROY187	Roy	0	aResting		2.04	0	7374	13821	34308	55503	32.6
ROY192	Roy	0	aResting		1.86	0	16	23	2060	2099	1.58
ROY193	Roy	0	aResting		4.58	1	6808	19469	116003	142280	11.51
ROY194	Roy	1	Zebra	Male	1.2	1	3376	3508	21846	28730	9.62
ROY195	Roy	0	aResting		2.18	1	2693	2842	8472	14007	7.11
ROY197	Roy	0	aResting		1.8	0	7269	20777	117606	145652	22.46
ROY20	Roy	0	aResting		1.88	1	1225	349	147	1721	7.78
ROY200	Roy	0	aResting		0.46	0	7544	17922	103592	129058	29.54
ROY201	Roy	1	Kudu	Female	0.52	0	1738	115	27	1880	15.12
ROY205	Roy	1	Kudu	Female	1.96	0	1633	1883	2110	5626	3.54
ROY209	Roy	0	aResting		3.788888889	1	7840	20755	50637	79232	56.5
ROY210	Roy	1	Kudu	Male	2.144444444	1	0	0	0	0	4.53
ROY212	Roy	1	Ostrich	Male	2.08	0	7831	21839	145025	174695	51.62
ROY220	Roy	0	aResting		2.54	0	7711	14216	77489	99416	87.91
ROY225	Roy	1	Eland	Female	1.18	0	2487	1285	2937	6709	4.53
ROY24	Roy	0	aResting		2.68	1	5727	4140	1237	11104	16.87
ROY25	Roy	0	aResting		0.28	1	3432	1410	5944	10786	13.51
ROY26	Roy	1	Ostrich	Male	0.52	0	6778	17985	95133	119896	16.51
ROY31	Roy	0	aResting		1.88	0	792	184	1175	2151	6.36
ROY33	Roy	0	aResting		0.72	0	4123	2074	30887	37084	14.16
ROY34	Roy	0	aResting		4.32	1	246	0	0	246	4.3
ROY35	Roy	0	aResting		1.7	1	2635	1621	20609	24865	17.9
ROY38	Roy	0	aResting		3.48	0	1687	128	0	1815	23.03
ROY44	Roy	0	aResting		1.88	0	2355	4943	30965	38263	3.54
ROY46	Roy	0	aResting		2.42	0	406	29	0	435	9.3
ROY47	Roy	0	aResting		0.22	0	851	262	695	1808	4.3
ROY48	Roy	0	aResting		0.92	1	1562	308	38	1908	7.91
ROY53	Roy	0	aResting		4.42	0	2821	4336	8062	15219	19.3
ROY57	Roy	0	aResting		6.78	1	1882	809	0	2691	6.96
ROY61	Roy	0	aResting		1.34	1	1793	603	179	2575	8.51
ROY65	Roy	0	aResting		0.94	0	4249	8882	63798	76929	15.51
ROY67	Roy	0	aResting		0.22	1	1282	876	607	2765	4.53
ROY68	Roy	0	aResting		1.34	1	1357	1	0	1358	27.72
ROY69	Roy	0	aResting		0.84	1	2185	1154	36397	39736	6.36
ROY7	Roy	0	aResting		1.9	1	176	2	577	755	2.92
ROY72	Roy	0	aResting		0.766666667	1	7835	16757	50813	75405	38.35
ROY74	Roy	0	aResting		1.58	1	1932	1422	2106	5460	10.7
ROY77	Roy	1	Kudu	Male	1.86	0	725	1652	8387	10764	8.51
ROY8	Roy	0	aResting		3.333333333	1	1174	271	73	1518	6.52
ROY80	Roy	0	aResting		1.06	0	6852	9208	14652	30712	25.7
ROY82	Roy	0	aResting		2.3	0	2475	812	1294	4581	22.33
ROY91	Roy	0	aResting		0.3	0	6867	12373	43205	62445	18.18
ROY92	Roy	1	Kudu	Male	2.68	1	17	12	237	266	5.7
ROY93	Roy	0	aResting		4	1	7291	11480	42290	61061	49.52
ROY97	Roy	0	aResting		3.34	1	7423	11552	42470	61445	46.74
